# Supplementary material for: ﻿Further notes on the taxonomy of the land snail family Clausiliidae Gray, 1855 (Stylommatophora, Helicina) from Myanmar with description of two new species
Source: Zookeys. 2023 May 3;1160:1–59. doi: 10.3897/zookeys.1160.98022 (PMC10172936; doi:10.3897/zookeys.1160.98022)
Supplement: XML Treatment for Phaedusa [file zookeys.1160.98022-treatment1.xml]

<!DOCTYPE tp:taxon-treatment
  PUBLIC "-//TaxonX//DTD Taxonomic Treatment Publishing DTD v0 20100105//EN" "tax-treatment-NSO.dtd">
<tp:taxon-treatment xmlns:tp="http://www.plazi.org/taxpub"><tp:treatment-meta><kwd-group><label>Taxon classification</label><kwd>
                <named-content content-type="kingdom">Animalia</named-content>
              </kwd><kwd>
                <named-content content-type="order">Stylommatophora</named-content>
              </kwd><kwd>
                <named-content content-type="family">Clausiliidae</named-content>
              </kwd></kwd-group><mixed-citation publication-type="journal"><person-group><name><surname>Man</surname><given-names>Nem Sian</given-names></name><name><surname>Lwin</surname><given-names>Ngwe</given-names></name><name><surname>Sutcharit</surname><given-names>Chirasak</given-names></name><name><surname>Panha</surname><given-names>Somsak</given-names></name></person-group><article-title>﻿Further notes on the taxonomy of the land snail family <tp:taxon-name><tp:taxon-name-part taxon-name-part-type="family">Clausiliidae</tp:taxon-name-part></tp:taxon-name> Gray, 1855 (<tp:taxon-name><tp:taxon-name-part taxon-name-part-type="order">Stylommatophora</tp:taxon-name-part></tp:taxon-name>, <tp:taxon-name><tp:taxon-name-part taxon-name-part-type="suborder">Helicina</tp:taxon-name-part></tp:taxon-name>) from Myanmar with description of two new species</article-title><source>Zookeys</source><day>03</day><month>05</month><year>2023</year><volume>1160</volume><fpage>1</fpage><lpage>59</lpage><pub-id pub-id-type="doi">10.3897/zookeys.1160.98022</pub-id></mixed-citation></tp:treatment-meta><tp:nomenclature><label>﻿Genus</label><tp:taxon-name>
              <object-id xmlns:xlink="http://www.w3.org/1999/xlink" content-type="arpha" xlink:type="simple">AF320C27-ACCD-5E5B-9673-3F84F36D2C64</object-id>
              <tp:taxon-name-part taxon-name-part-type="genus" reg="Phaedusa">Phaedusa</tp:taxon-name-part>
            </tp:taxon-name><tp:taxon-authority>Adams &amp; Adams, 1855</tp:taxon-authority><tp:nomenclature-citation-list><tp:nomenclature-citation><tp:taxon-name><tp:taxon-name-part taxon-name-part-type="genus" reg="Clausilia">Clausilia</tp:taxon-name-part> (<tp:taxon-name-part taxon-name-part-type="subgenus" reg="Phaedusa">Phaedusa</tp:taxon-name-part>)</tp:taxon-name><comment>Adams &amp; Adams, 1855: 184. <xref ref-type="bibr" rid="B8">Boettger 1877</xref>: 54. <xref ref-type="bibr" rid="B67">Pfeiffer and Clessin 1881</xref>: 390. <xref ref-type="bibr" rid="B26">Gude 1914</xref>: 305.</comment></tp:nomenclature-citation><tp:nomenclature-citation><tp:taxon-name>
                  <tp:taxon-name-part taxon-name-part-type="genus" reg="Phaedusa">Phaedusa</tp:taxon-name-part>
                </tp:taxon-name><comment>–Thiele, 1931: 530. <xref ref-type="bibr" rid="B90">Zilch 1959</xref>: 389. <xref ref-type="bibr" rid="B71">Schileyko 2000</xref>: 599. <xref ref-type="bibr" rid="B51">Nordsieck 2002b</xref>: 88. <xref ref-type="bibr" rid="B52">Nordsieck 2007</xref>: 30.</comment></tp:nomenclature-citation></tp:nomenclature-citation-list></tp:nomenclature><tp:treatment-sec sec-type="type species" id="SECID0E43AE"><title>Type species.</title><p><italic><tp:taxon-name><tp:taxon-name-part taxon-name-part-type="genus" reg="Clausilia">Clausilia</tp:taxon-name-part><tp:taxon-name-part taxon-name-part-type="species" reg="corticina">corticina</tp:taxon-name-part></tp:taxon-name></italic> Pfeiffer, 1842, by subsequent designation of Martens in <xref ref-type="bibr" rid="B2">Albers (1860</xref>: 275).</p></tp:treatment-sec><tp:treatment-sec sec-type="diagnosis" id="SECID0ES4AE"><title>Diagnosis.</title><p>Shell fusiform, more or less turreted, spire attenuated and shell surface with fine wavy to oblique striations. Palatal plicae short mostly, middle plicae weak to developed and 3 to 7 in number. Superior lamella low, connected to or separated from spiralis, and distinct <abbrev xmlns:xlink="http://www.w3.org/1999/xlink" xlink:title="atrium" id="ABBRID0EY4AE" xlink:type="simple">at</abbrev> transition to spiralis. Inferior lamella spirally ascending and ending close to superior lamella from aperture view. Subcolumellaris visible or invisible in frontal view. Clausilium plate lateral side, rounded and broad.</p></tp:treatment-sec><tp:treatment-sec sec-type="External features" id="SECID0E34AE"><title>External features.</title><p>Animal covered with reticulated, dark gray skin; tentacles short; body and tail with paler color on lateral margin of foot; foot moderately elongated, posteriorly obtusely pointed.</p></tp:treatment-sec><tp:treatment-sec sec-type="remarks" id="SECID0EB5AE"><title>Remarks.</title><p><xref ref-type="bibr" rid="B51">Nordsieck (2002b)</xref> compiled all the Southeast Asian <tp:taxon-name><tp:taxon-name-part taxon-name-part-type="subfamily">Phaedusinae</tp:taxon-name-part></tp:taxon-name> and summarized their diagnostic characteristics. Although <italic><tp:taxon-name><tp:taxon-name-part taxon-name-part-type="genus" reg="Phaedusa">Phaedusa</tp:taxon-name-part></tp:taxon-name></italic> and <italic><tp:taxon-name><tp:taxon-name-part taxon-name-part-type="genus" reg="Loosjesia">Loosjesia</tp:taxon-name-part></tp:taxon-name></italic> Nordsieck, 2002 are recognized as having spirally ascending inferior lamella, <italic><tp:taxon-name><tp:taxon-name-part taxon-name-part-type="genus" reg="Phaedusa">Phaedusa</tp:taxon-name-part></tp:taxon-name></italic> possesses shorter or weaker palatal plicae with the inferior lamella more narrowly spiral; in contrast, <italic><tp:taxon-name><tp:taxon-name-part taxon-name-part-type="genus" reg="Loosjesia">Loosjesia</tp:taxon-name-part></tp:taxon-name></italic> possesses longer and more developed palatal plicae, and much more spiral inferior lamella. <italic><tp:taxon-name><tp:taxon-name-part taxon-name-part-type="genus" reg="Phaedusa">Phaedusa</tp:taxon-name-part></tp:taxon-name></italic> closely resembles the Indian <italic><tp:taxon-name><tp:taxon-name-part taxon-name-part-type="genus" reg="Cylindrophaedusa">Cylindrophaedusa</tp:taxon-name-part></tp:taxon-name></italic> Boettger, 1877 (<xref ref-type="bibr" rid="B19">Gittenberger et al. 2019</xref>).</p><p>In the most recent generic classifications and species accounts by <xref ref-type="bibr" rid="B25">Grego et al. (2021)</xref> and <xref ref-type="bibr" rid="B82">Szekeres et al. (2021a</xref>, <xref ref-type="bibr" rid="B83">b</xref>), the genus <italic><tp:taxon-name><tp:taxon-name-part taxon-name-part-type="genus" reg="Phaedusa">Phaedusa</tp:taxon-name-part></tp:taxon-name></italic> from Myanmar is comprised of eight species, of which only three species were collected and re-described herein.</p></tp:treatment-sec><ref-list><ref id="B8"><mixed-citation xmlns:xlink="http://www.w3.org/1999/xlink" xlink:type="simple"><person-group><name name-style="western"><surname>Boettger</surname><given-names>O</given-names></name></person-group> (<year>1877</year>) Clausilienstudien. Paleontographica (Neue Folge) (Supplement 3), Leipzig 6/7: 1–122. <ext-link xlink:href="10.5962/bhl.title.11463" ext-link-type="doi" xlink:type="simple">https://doi.org/10.5962/bhl.title.11463</ext-link></mixed-citation></ref><ref id="B67"><mixed-citation xmlns:xlink="http://www.w3.org/1999/xlink" xlink:type="simple"><person-group><name name-style="western"><surname>Pfeiffer</surname><given-names>L</given-names></name><name name-style="western"><surname>Clessin</surname><given-names>S</given-names></name></person-group> (<year>1881</year>) <source>Nomenclator Heliceorum Viventium: quo Continetur Nomina Omnium Hujus Familiae Generum et Specierum Hodie Cognitarum, Disposita ex Affinitate Naturali.</source><publisher-name>Fischer</publisher-name>, <publisher-loc>Kassel</publisher-loc>, <size units="page">617 pp</size>.</mixed-citation></ref><ref id="B26"><mixed-citation xmlns:xlink="http://www.w3.org/1999/xlink" xlink:type="simple"><person-group><name name-style="western"><surname>Gude</surname><given-names>GK</given-names></name></person-group> (<year>1914</year>) <source>The Fauna of British India, Including Ceylon and Burma. <tp:taxon-name><tp:taxon-name-part taxon-name-part-type="phylum">Mollusca</tp:taxon-name-part></tp:taxon-name>, II.</source><publisher-name>Taylor and Francis</publisher-name>, <publisher-loc>London</publisher-loc>, <size units="page">520 pp</size>.</mixed-citation></ref><ref id="B90"><mixed-citation xmlns:xlink="http://www.w3.org/1999/xlink" xlink:type="simple"><person-group><name name-style="western"><surname>Zilch</surname><given-names>A</given-names></name></person-group> (<year>1959</year>) <article-title><tp:taxon-name><tp:taxon-name-part taxon-name-part-type="class">Gastropoda</tp:taxon-name-part></tp:taxon-name>, <tp:taxon-name><tp:taxon-name-part taxon-name-part-type="subclass">Euthyneura</tp:taxon-name-part></tp:taxon-name>.</article-title> In: <person-group><name name-style="western"><surname>Schinderwolf</surname><given-names>OH</given-names></name></person-group> (<role>Ed.</role>) <issue-title>Handbuch der Paläozoologie.</issue-title><source>Gebrüder Borntraeger, Berlin</source><volume>6</volume>: <fpage>1</fpage>–<lpage>400</lpage>.</mixed-citation></ref><ref id="B71"><mixed-citation xmlns:xlink="http://www.w3.org/1999/xlink" xlink:type="simple"><person-group><name name-style="western"><surname>Schileyko</surname><given-names>AA</given-names></name></person-group> (<year>2000</year>) Treatise on recent terrestrial pulmonate molluscs, Part 5: <tp:taxon-name><tp:taxon-name-part taxon-name-part-type="family">Clausiliidae</tp:taxon-name-part></tp:taxon-name>. Ruthenica (Supplement 2): 565–729.</mixed-citation></ref><ref id="B51"><mixed-citation xmlns:xlink="http://www.w3.org/1999/xlink" xlink:type="simple"><person-group><name name-style="western"><surname>Nordsieck</surname><given-names>H</given-names></name></person-group> (<year>2002b</year>) <article-title>Annotated checklist of the Southeast Asian <tp:taxon-name><tp:taxon-name-part taxon-name-part-type="subfamily">Phaedusinae</tp:taxon-name-part></tp:taxon-name>, with the description of new taxa (<tp:taxon-name><tp:taxon-name-part taxon-name-part-type="class">Gastropoda</tp:taxon-name-part></tp:taxon-name>, <tp:taxon-name><tp:taxon-name-part taxon-name-part-type="infraclass">Pulmonata</tp:taxon-name-part></tp:taxon-name>, <tp:taxon-name><tp:taxon-name-part taxon-name-part-type="family">Clausiliidae</tp:taxon-name-part></tp:taxon-name>).</article-title><source>Basteria</source><volume>66</volume>: <fpage>85</fpage>–<lpage>100</lpage>.</mixed-citation></ref><ref id="B52"><mixed-citation xmlns:xlink="http://www.w3.org/1999/xlink" xlink:type="simple"><person-group><name name-style="western"><surname>Nordsieck</surname><given-names>H</given-names></name></person-group> (<year>2007</year>) <source>Worldwide Door Snails.</source><publisher-name>ConchBooks</publisher-name>, <publisher-loc>Hackenheim</publisher-loc>, <size units="page">214 pp</size>.</mixed-citation></ref><ref id="B2"><mixed-citation xmlns:xlink="http://www.w3.org/1999/xlink" xlink:type="simple"><person-group><name name-style="western"><surname>Albers</surname><given-names>JC</given-names></name></person-group> (<year>1860</year>) <source>Die Heliceen, nach Natürlicher Verwandtschaft Systematisch Geordnet. Zweite Ausgabe, nach dem Hinterlassenen Manuskript Besorgt, von Eduard Von Martens.</source><publisher-name>Wilhelm Engelmann</publisher-name>, <publisher-loc>Leipzig</publisher-loc>, <size units="page">359 pp</size>. <ext-link xlink:href="10.5962/bhl.title.11218" ext-link-type="doi" xlink:type="simple">https://doi.org/10.5962/bhl.title.11218</ext-link></mixed-citation></ref><ref id="B19"><mixed-citation xmlns:xlink="http://www.w3.org/1999/xlink" xlink:type="simple"><person-group><name name-style="western"><surname>Gittenberger</surname><given-names>E</given-names></name><name name-style="western"><surname>Leda</surname><given-names>P</given-names></name><name name-style="western"><surname>Sherub</surname><given-names>S</given-names></name><name name-style="western"><surname>Gyeltshen</surname><given-names>C</given-names></name></person-group> (<year>2019</year>) <article-title>The subfamily <tp:taxon-name><tp:taxon-name-part taxon-name-part-type="subfamily">Phaedusinae</tp:taxon-name-part></tp:taxon-name> in Bhutan (<tp:taxon-name><tp:taxon-name-part taxon-name-part-type="class">Gastropoda</tp:taxon-name-part></tp:taxon-name>, <tp:taxon-name><tp:taxon-name-part taxon-name-part-type="infraclass">Pulmonata</tp:taxon-name-part></tp:taxon-name>, <tp:taxon-name><tp:taxon-name-part taxon-name-part-type="family">Clausiliidae</tp:taxon-name-part></tp:taxon-name>).</article-title><source>Basteria</source><volume>83</volume>(<issue>4–6</issue>): <fpage>133</fpage>–<lpage>144</lpage>.</mixed-citation></ref><ref id="B25"><mixed-citation xmlns:xlink="http://www.w3.org/1999/xlink" xlink:type="simple"><person-group><name name-style="western"><surname>Grego</surname><given-names>J</given-names></name><name name-style="western"><surname>Hunyadi</surname><given-names>A</given-names></name><name name-style="western"><surname>Szekeres</surname><given-names>M</given-names></name></person-group> (<year>2021</year>) <article-title>New and little-known species of Southeast Asian <tp:taxon-name><tp:taxon-name-part taxon-name-part-type="family">Clausiliidae</tp:taxon-name-part></tp:taxon-name> (<tp:taxon-name><tp:taxon-name-part taxon-name-part-type="class">Gastropoda</tp:taxon-name-part></tp:taxon-name>: <tp:taxon-name><tp:taxon-name-part taxon-name-part-type="infraclass">Pulmonata</tp:taxon-name-part></tp:taxon-name>).</article-title><source>Journal of Conchology</source><volume>44</volume>: <fpage>21</fpage>–<lpage>29</lpage>.</mixed-citation></ref><ref id="B82"><mixed-citation xmlns:xlink="http://www.w3.org/1999/xlink" xlink:type="simple"><person-group><name name-style="western"><surname>Szekeres</surname><given-names>M</given-names></name><name name-style="western"><surname>Grego</surname><given-names>J</given-names></name><name name-style="western"><surname>Páll-Gergely</surname><given-names>B</given-names></name><name name-style="western"><surname>Ablett</surname><given-names>JD</given-names></name></person-group> (<year>2021a</year>) <article-title><tp:taxon-name><tp:taxon-name-part taxon-name-part-type="family">Clausiliidae</tp:taxon-name-part></tp:taxon-name> (<tp:taxon-name><tp:taxon-name-part taxon-name-part-type="class">Gastropoda</tp:taxon-name-part></tp:taxon-name>; <tp:taxon-name><tp:taxon-name-part taxon-name-part-type="infraclass">Pulmonata</tp:taxon-name-part></tp:taxon-name>) from India, Myanmar, Pakistan, and Sri Lanka in the collection of the Natural History Museum, London.</article-title><source>Journal of Conchology</source><volume>44</volume>: <fpage>155</fpage>–<lpage>187</lpage>.</mixed-citation></ref><ref id="B83"><mixed-citation xmlns:xlink="http://www.w3.org/1999/xlink" xlink:type="simple"><person-group><name name-style="western"><surname>Szekeres</surname><given-names>M</given-names></name><name name-style="western"><surname>Grego</surname><given-names>J</given-names></name><name name-style="western"><surname>Slapcinsky</surname><given-names>J</given-names></name></person-group> (<year>2021b</year>) <article-title><tp:taxon-name><tp:taxon-name-part taxon-name-part-type="family">Clausiliidae</tp:taxon-name-part></tp:taxon-name> (<tp:taxon-name><tp:taxon-name-part taxon-name-part-type="phylum">Mollusca</tp:taxon-name-part></tp:taxon-name>: <tp:taxon-name><tp:taxon-name-part taxon-name-part-type="class">Gastropoda</tp:taxon-name-part></tp:taxon-name>: <tp:taxon-name><tp:taxon-name-part taxon-name-part-type="infraclass">Pulmonata</tp:taxon-name-part></tp:taxon-name>) from Continental Southeast Asia in the collection of the Florida Museum of Natural History.</article-title><source>Bulletin of the Florida Museum of Natural History</source><volume>58</volume>: <fpage>39</fpage>–<lpage>50</lpage>.</mixed-citation></ref></ref-list></tp:taxon-treatment>
