# Supplementary material for: ﻿Further notes on the taxonomy of the land snail family Clausiliidae Gray, 1855 (Stylommatophora, Helicina) from Myanmar with description of two new species
Source: Zookeys. 2023 May 3;1160:1–59. doi: 10.3897/zookeys.1160.98022 (PMC10172936; doi:10.3897/zookeys.1160.98022)
Supplement: XML Treatment for Oospira [file zookeys.1160.98022-treatment5.xml]

<!DOCTYPE tp:taxon-treatment
  PUBLIC "-//TaxonX//DTD Taxonomic Treatment Publishing DTD v0 20100105//EN" "tax-treatment-NSO.dtd">
<tp:taxon-treatment xmlns:tp="http://www.plazi.org/taxpub"><tp:treatment-meta><kwd-group><label>Taxon classification</label><kwd>
                <named-content content-type="kingdom">Animalia</named-content>
              </kwd><kwd>
                <named-content content-type="order">Stylommatophora</named-content>
              </kwd><kwd>
                <named-content content-type="family">Clausiliidae</named-content>
              </kwd></kwd-group><mixed-citation publication-type="journal"><person-group><name><surname>Man</surname><given-names>Nem Sian</given-names></name><name><surname>Lwin</surname><given-names>Ngwe</given-names></name><name><surname>Sutcharit</surname><given-names>Chirasak</given-names></name><name><surname>Panha</surname><given-names>Somsak</given-names></name></person-group><article-title>﻿Further notes on the taxonomy of the land snail family <tp:taxon-name><tp:taxon-name-part taxon-name-part-type="family">Clausiliidae</tp:taxon-name-part></tp:taxon-name> Gray, 1855 (<tp:taxon-name><tp:taxon-name-part taxon-name-part-type="order">Stylommatophora</tp:taxon-name-part></tp:taxon-name>, <tp:taxon-name><tp:taxon-name-part taxon-name-part-type="suborder">Helicina</tp:taxon-name-part></tp:taxon-name>) from Myanmar with description of two new species</article-title><source>Zookeys</source><day>03</day><month>05</month><year>2023</year><volume>1160</volume><fpage>1</fpage><lpage>59</lpage><pub-id pub-id-type="doi">10.3897/zookeys.1160.98022</pub-id></mixed-citation></tp:treatment-meta><tp:nomenclature><label>﻿Genus</label><tp:taxon-name>
              <object-id xmlns:xlink="http://www.w3.org/1999/xlink" content-type="arpha" xlink:type="simple">12200D19-A0B0-5A53-B9A6-FFB30E63ABE8</object-id>
              <tp:taxon-name-part taxon-name-part-type="genus" reg="Oospira">Oospira</tp:taxon-name-part>
            </tp:taxon-name><tp:taxon-authority>Blanford, 1872</tp:taxon-authority><tp:nomenclature-citation-list><tp:nomenclature-citation><tp:taxon-name><tp:taxon-name-part taxon-name-part-type="genus" reg="Clausilia">Clausilia</tp:taxon-name-part> (<tp:taxon-name-part taxon-name-part-type="subgenus" reg="Oospira">Oospira</tp:taxon-name-part>)</tp:taxon-name><comment>Blanford, 1872: 205. <xref ref-type="bibr" rid="B8">Boettger 1877</xref>: 64. <xref ref-type="bibr" rid="B26">Gude 1914</xref>: 332.</comment></tp:nomenclature-citation><tp:nomenclature-citation><tp:taxon-name><tp:taxon-name-part taxon-name-part-type="genus" reg="Phaedusa">Phaedusa</tp:taxon-name-part> (<tp:taxon-name-part taxon-name-part-type="subgenus" reg="Oospira">Oospira</tp:taxon-name-part>)</tp:taxon-name><comment>–<xref ref-type="bibr" rid="B90">Zilch 1959</xref>: 389, 390.</comment></tp:nomenclature-citation><tp:nomenclature-citation><tp:taxon-name>
                  <tp:taxon-name-part taxon-name-part-type="genus" reg="Oospira">Oospira</tp:taxon-name-part>
                </tp:taxon-name><comment>–<xref ref-type="bibr" rid="B71">Schileyko 2000</xref>: 581. <xref ref-type="bibr" rid="B51">Nordsieck 2002b</xref>: 86. <xref ref-type="bibr" rid="B52">Nordsieck 2007</xref>: 23.</comment></tp:nomenclature-citation></tp:nomenclature-citation-list></tp:nomenclature><tp:treatment-sec sec-type="type species" id="SECID0ENMAI"><title>Type species.</title><p><italic><tp:taxon-name><tp:taxon-name-part taxon-name-part-type="genus" reg="Clausilia">Clausilia</tp:taxon-name-part><tp:taxon-name-part taxon-name-part-type="species" reg="philippiana">philippiana</tp:taxon-name-part></tp:taxon-name></italic> Pfeiffer, 1847, by original designation.</p></tp:treatment-sec><tp:treatment-sec sec-type="diagnosis" id="SECID0E5MAI"><title>Diagnosis.</title><p>Shell short to long fusiform, shell surface smooth to with striated ridges, spire blunt to attenuated, whorls few to numerous (6–13). Palatal plicae short to long, mostly developed and 3–10 in number. Superior lamella developed, usually connected to spiralis, distinct or indistinct <abbrev xmlns:xlink="http://www.w3.org/1999/xlink" xlink:title="atrium" id="ABBRID0EENAI" xlink:type="simple">at</abbrev> transition to spiralis. Inferior lamella steeply ascending and somewhat ending distant from superior lamella in aperture view. Subcolumellaris usually invisible in frontal view; clausilium plate lateral to ventral side and usually narrow.</p></tp:treatment-sec><tp:treatment-sec sec-type="External features" id="SECID0EINAI"><title>External features.</title><p>Living animals possess reticulated skin; dark gray head; short tentacles; body and tail pale to dark brownish; foot moderately elongated, posterior nearly rounded to bluntly pointed.</p></tp:treatment-sec><tp:treatment-sec sec-type="remarks" id="SECID0ENNAI"><title>Remarks.</title><p><italic><tp:taxon-name><tp:taxon-name-part taxon-name-part-type="genus" reg="Oospira">Oospira</tp:taxon-name-part></tp:taxon-name></italic> is the most species-rich genus of the <tp:taxon-name><tp:taxon-name-part taxon-name-part-type="subfamily">Phaedusinae</tp:taxon-name-part></tp:taxon-name>, and more than a hundred species have been reported from a broad range in Southeast Asia (MolluscaBase 2022). <xref ref-type="bibr" rid="B51">Nordsieck (2002b)</xref> united two previously recognized genera, <italic><tp:taxon-name><tp:taxon-name-part taxon-name-part-type="genus" reg="Acrophaedusa">Acrophaedusa</tp:taxon-name-part></tp:taxon-name></italic> Boettger, 1877 and <italic><tp:taxon-name><tp:taxon-name-part taxon-name-part-type="genus" reg="Pseudonenia">Pseudonenia</tp:taxon-name-part></tp:taxon-name></italic> Boettger, 1877 to form <italic><tp:taxon-name><tp:taxon-name-part taxon-name-part-type="genus" reg="Phaedusa"/><tp:taxon-name-part taxon-name-part-type="form" reg="Oospira">Oospira</tp:taxon-name-part></tp:taxon-name></italic> based on their shared steeply ascending inferior lamella, normal clausilium plate, and mostly palatal plicae form. Perhaps this grouping causes <italic><tp:taxon-name><tp:taxon-name-part taxon-name-part-type="genus" reg="Oospira">Oospira</tp:taxon-name-part></tp:taxon-name></italic> to become widely diverged in shell shape from ovate to fusiform, dark brown to pink, and different aperture shapes which is thought to be a homoplasy. A phylogenetic analysis of phaedusinids genera from Japanese and some southeast Asian taxa, especially from Vietnam, was not in line with traditional taxonomy probably due to parallel or convergent evolution (<xref ref-type="bibr" rid="B46">Motochin et al. 2017</xref>; <xref ref-type="bibr" rid="B42">Mamos et al. 2021</xref>). However, none of the Indochinese taxa, including <italic><tp:taxon-name><tp:taxon-name-part taxon-name-part-type="genus" reg="Oospira">Oospira</tp:taxon-name-part></tp:taxon-name></italic>, were explored in this phylogenetic work.</p><p>The genera <italic><tp:taxon-name><tp:taxon-name-part taxon-name-part-type="genus" reg="Loosjesia">Loosjesia</tp:taxon-name-part></tp:taxon-name></italic> from Thailand, <italic><tp:taxon-name><tp:taxon-name-part taxon-name-part-type="genus" reg="Messageriella">Messageriella</tp:taxon-name-part></tp:taxon-name></italic> Páll-Gergely &amp; Szekeres, 2017 and <italic><tp:taxon-name><tp:taxon-name-part taxon-name-part-type="genus" reg="Castanophaedusa">Castanophaedusa</tp:taxon-name-part></tp:taxon-name></italic> Páll-Gergely &amp; Szekeres, 2017 from Vietnam, <italic><tp:taxon-name><tp:taxon-name-part taxon-name-part-type="genus" reg="Musaphaedusa">Musaphaedusa</tp:taxon-name-part></tp:taxon-name></italic> Nordsieck, 2018 from Laos, and <italic><tp:taxon-name><tp:taxon-name-part taxon-name-part-type="genus" reg="Oospira">Oospira</tp:taxon-name-part></tp:taxon-name></italic> have a similar shell morphology, especially in the form of the palatal plicae. However, <italic><tp:taxon-name><tp:taxon-name-part taxon-name-part-type="genus" reg="Loosjesia">Loosjesia</tp:taxon-name-part></tp:taxon-name></italic> can readily be differentiated by its predominantly curved basal inferior lamella with a long transverse palatal plica and clearly visible subcolumellaris (<xref ref-type="bibr" rid="B38">Loosjes 1953</xref>; <xref ref-type="bibr" rid="B51">Nordsieck 2002b</xref>). <italic><tp:taxon-name><tp:taxon-name-part taxon-name-part-type="genus" reg="Messageriella">Messageriella</tp:taxon-name-part></tp:taxon-name></italic> is distinguished by its marginally ending inferior lamella and subcolumellaris, palatal plicae non-parallel and ventral (<xref ref-type="bibr" rid="B57">Páll-Gergely and Szekeres 2017</xref>); similarly, <italic><tp:taxon-name><tp:taxon-name-part taxon-name-part-type="genus" reg="Castanophaedusa">Castanophaedusa</tp:taxon-name-part></tp:taxon-name></italic> has a rhomboidal aperture which extends to the columellar side and sharply bent basis, marginal and strongly emerged subcolumellaris, palatal plicae ventral and parallel to the principalis (<xref ref-type="bibr" rid="B57">Páll-Gergely and Szekeres 2017</xref>). Meanwhile, <italic><tp:taxon-name><tp:taxon-name-part taxon-name-part-type="genus" reg="Musaphaedusa">Musaphaedusa</tp:taxon-name-part></tp:taxon-name></italic> has strong sutural papillae, principalis very long, palatal plicae ventral (only two) and strong rib-like striations on the shell surface (<xref ref-type="bibr" rid="B54">Nordsieck 2018</xref>).</p><p>Regarding the reproductive anatomy of this group, <italic><tp:taxon-name><tp:taxon-name-part taxon-name-part-type="genus" reg="Oospira">Oospira</tp:taxon-name-part><tp:taxon-name-part taxon-name-part-type="species" reg="penangensis">penangensis</tp:taxon-name-part></tp:taxon-name></italic> (Stoliczka, 1873) and <italic><tp:taxon-name><tp:taxon-name-part taxon-name-part-type="genus" reg="Oospira">O.</tp:taxon-name-part><tp:taxon-name-part taxon-name-part-type="species" reg="philippiana">philippiana</tp:taxon-name-part></tp:taxon-name></italic> were the first species examined for their genitalia (<xref ref-type="bibr" rid="B74">Stoliczka 1871</xref>, <xref ref-type="bibr" rid="B76">1873</xref>). At present, seven species (including <italic><tp:taxon-name><tp:taxon-name-part taxon-name-part-type="genus" reg="Oospira">O.</tp:taxon-name-part><tp:taxon-name-part taxon-name-part-type="species" reg="decollata">decollata</tp:taxon-name-part></tp:taxon-name></italic> and <italic><tp:taxon-name><tp:taxon-name-part taxon-name-part-type="genus" reg="Oospira">O.</tp:taxon-name-part><tp:taxon-name-part taxon-name-part-type="species" reg="malaisei">malaisei</tp:taxon-name-part></tp:taxon-name></italic> from Myanmar) have been investigated (<xref ref-type="bibr" rid="B38">Loosjes 1953</xref>; <xref ref-type="bibr" rid="B37">Likharev 1962</xref>; <xref ref-type="bibr" rid="B48">Nordsieck 1973</xref>; <xref ref-type="bibr" rid="B40">Maassen and Gittenberger 2007</xref>; <xref ref-type="bibr" rid="B57">Páll-Gergely and Szekeres 2017</xref>).</p><p>Based on shell morphology, we have divided <italic><tp:taxon-name><tp:taxon-name-part taxon-name-part-type="genus" reg="Oospira">Oospira</tp:taxon-name-part></tp:taxon-name></italic> from Myanmar into two species groups comprised of those with (i) short and ovate fusiform shells and (ii) long and slender fusiform shells. The short and ovate fusiform group includes the species believed to be <italic><tp:taxon-name><tp:taxon-name-part taxon-name-part-type="genus" reg="Oospira">Oospira</tp:taxon-name-part></tp:taxon-name></italic> s.s. (type species <italic><tp:taxon-name><tp:taxon-name-part taxon-name-part-type="genus" reg="Clausilia">Clausilia</tp:taxon-name-part><tp:taxon-name-part taxon-name-part-type="species" reg="philippiana">philippiana</tp:taxon-name-part></tp:taxon-name></italic> Pfeiffer, 1847), while the long and slender fusiform group assumed to be the species previously known as ‘<italic><tp:taxon-name><tp:taxon-name-part taxon-name-part-type="genus" reg="Pseudonenia">Pseudonenia</tp:taxon-name-part></tp:taxon-name></italic> Boettger, 1877’ (type species <italic><tp:taxon-name><tp:taxon-name-part taxon-name-part-type="genus" reg="Clausilia">Clausilia</tp:taxon-name-part><tp:taxon-name-part taxon-name-part-type="species" reg="javana">javana</tp:taxon-name-part></tp:taxon-name></italic> Pfeiffer, 1841).</p><sec sec-type="﻿Oospira species group with short and ovate fusiform shell" id="SECID0EAWAI"><title>﻿<italic><tp:taxon-name><tp:taxon-name-part taxon-name-part-type="genus" reg="Oospira">Oospira</tp:taxon-name-part></tp:taxon-name></italic> species group with short and ovate fusiform shell</title><p>In Myanmar, this group is comprised of five species, four of which were collected and examined, while <italic><tp:taxon-name><tp:taxon-name-part taxon-name-part-type="genus" reg="Oospira">O.</tp:taxon-name-part><tp:taxon-name-part taxon-name-part-type="species" reg="vespa">vespa</tp:taxon-name-part></tp:taxon-name></italic> (Gould, 1856) was not.</p></sec></tp:treatment-sec><ref-list><ref id="B8"><mixed-citation xmlns:xlink="http://www.w3.org/1999/xlink" xlink:type="simple"><person-group><name name-style="western"><surname>Boettger</surname><given-names>O</given-names></name></person-group> (<year>1877</year>) Clausilienstudien. Paleontographica (Neue Folge) (Supplement 3), Leipzig 6/7: 1–122. <ext-link xlink:href="10.5962/bhl.title.11463" ext-link-type="doi" xlink:type="simple">https://doi.org/10.5962/bhl.title.11463</ext-link></mixed-citation></ref><ref id="B26"><mixed-citation xmlns:xlink="http://www.w3.org/1999/xlink" xlink:type="simple"><person-group><name name-style="western"><surname>Gude</surname><given-names>GK</given-names></name></person-group> (<year>1914</year>) <source>The Fauna of British India, Including Ceylon and Burma. <tp:taxon-name><tp:taxon-name-part taxon-name-part-type="phylum">Mollusca</tp:taxon-name-part></tp:taxon-name>, II.</source><publisher-name>Taylor and Francis</publisher-name>, <publisher-loc>London</publisher-loc>, <size units="page">520 pp</size>.</mixed-citation></ref><ref id="B90"><mixed-citation xmlns:xlink="http://www.w3.org/1999/xlink" xlink:type="simple"><person-group><name name-style="western"><surname>Zilch</surname><given-names>A</given-names></name></person-group> (<year>1959</year>) <article-title><tp:taxon-name><tp:taxon-name-part taxon-name-part-type="class">Gastropoda</tp:taxon-name-part></tp:taxon-name>, <tp:taxon-name><tp:taxon-name-part taxon-name-part-type="subclass">Euthyneura</tp:taxon-name-part></tp:taxon-name>.</article-title> In: <person-group><name name-style="western"><surname>Schinderwolf</surname><given-names>OH</given-names></name></person-group> (<role>Ed.</role>) <issue-title>Handbuch der Paläozoologie.</issue-title><source>Gebrüder Borntraeger, Berlin</source><volume>6</volume>: <fpage>1</fpage>–<lpage>400</lpage>.</mixed-citation></ref><ref id="B71"><mixed-citation xmlns:xlink="http://www.w3.org/1999/xlink" xlink:type="simple"><person-group><name name-style="western"><surname>Schileyko</surname><given-names>AA</given-names></name></person-group> (<year>2000</year>) Treatise on recent terrestrial pulmonate molluscs, Part 5: <tp:taxon-name><tp:taxon-name-part taxon-name-part-type="family">Clausiliidae</tp:taxon-name-part></tp:taxon-name>. Ruthenica (Supplement 2): 565–729.</mixed-citation></ref><ref id="B51"><mixed-citation xmlns:xlink="http://www.w3.org/1999/xlink" xlink:type="simple"><person-group><name name-style="western"><surname>Nordsieck</surname><given-names>H</given-names></name></person-group> (<year>2002b</year>) <article-title>Annotated checklist of the Southeast Asian <tp:taxon-name><tp:taxon-name-part taxon-name-part-type="subfamily">Phaedusinae</tp:taxon-name-part></tp:taxon-name>, with the description of new taxa (<tp:taxon-name><tp:taxon-name-part taxon-name-part-type="class">Gastropoda</tp:taxon-name-part></tp:taxon-name>, <tp:taxon-name><tp:taxon-name-part taxon-name-part-type="infraclass">Pulmonata</tp:taxon-name-part></tp:taxon-name>, <tp:taxon-name><tp:taxon-name-part taxon-name-part-type="family">Clausiliidae</tp:taxon-name-part></tp:taxon-name>).</article-title><source>Basteria</source><volume>66</volume>: <fpage>85</fpage>–<lpage>100</lpage>.</mixed-citation></ref><ref id="B52"><mixed-citation xmlns:xlink="http://www.w3.org/1999/xlink" xlink:type="simple"><person-group><name name-style="western"><surname>Nordsieck</surname><given-names>H</given-names></name></person-group> (<year>2007</year>) <source>Worldwide Door Snails.</source><publisher-name>ConchBooks</publisher-name>, <publisher-loc>Hackenheim</publisher-loc>, <size units="page">214 pp</size>.</mixed-citation></ref><ref id="B46"><mixed-citation xmlns:xlink="http://www.w3.org/1999/xlink" xlink:type="simple"><person-group><name name-style="western"><surname>Motochin</surname><given-names>R</given-names></name><name name-style="western"><surname>Wang</surname><given-names>M</given-names></name><name name-style="western"><surname>Ueshima</surname><given-names>R</given-names></name></person-group> (<year>2017</year>) <article-title>Molecular phylogeny, frequent parallel evolution, and new system of Japanese clausiliid land snails (<tp:taxon-name><tp:taxon-name-part taxon-name-part-type="class">Gastropoda</tp:taxon-name-part></tp:taxon-name>: <tp:taxon-name><tp:taxon-name-part taxon-name-part-type="order">Stylommatophora</tp:taxon-name-part></tp:taxon-name>).</article-title><source>Zoological Journal of the Linnean Society</source><volume>181</volume>(<issue>4</issue>): <fpage>795</fpage>–<lpage>845</lpage>. <ext-link xlink:href="10.1093/zoolinnean/zlx023" ext-link-type="doi" xlink:type="simple">https://doi.org/10.1093/zoolinnean/zlx023</ext-link></mixed-citation></ref><ref id="B42"><mixed-citation xmlns:xlink="http://www.w3.org/1999/xlink" xlink:type="simple"><person-group><name name-style="western"><surname>Mamos</surname><given-names>T</given-names></name><name name-style="western"><surname>Uit de Weerd</surname><given-names>DU</given-names></name><name name-style="western"><surname>von Oheimb</surname><given-names>PV</given-names></name><name name-style="western"><surname>Sulikowska-Drozd</surname><given-names>A</given-names></name></person-group> (<year>2021</year>) <article-title>Evolution of reproductive strategies in the species-rich land snail subfamily <tp:taxon-name><tp:taxon-name-part taxon-name-part-type="subfamily">Phaedusinae</tp:taxon-name-part></tp:taxon-name> (<tp:taxon-name><tp:taxon-name-part taxon-name-part-type="order">Stylommatophora</tp:taxon-name-part></tp:taxon-name>: <tp:taxon-name><tp:taxon-name-part taxon-name-part-type="family">Clausiliidae</tp:taxon-name-part></tp:taxon-name>).</article-title><source>Molecular Phylogenetics and Evolution</source><volume>158</volume>: <fpage>1</fpage>–<lpage>8</lpage>. <ext-link xlink:href="10.1016/j.ympev.2020.107060" ext-link-type="doi" xlink:type="simple">https://doi.org/10.1016/j.ympev.2020.107060</ext-link></mixed-citation></ref><ref id="B38"><mixed-citation xmlns:xlink="http://www.w3.org/1999/xlink" xlink:type="simple"><person-group><name name-style="western"><surname>Loosjes</surname><given-names>FE</given-names></name></person-group> (<year>1953</year>) <article-title>Monograph of the Indo-Australian <tp:taxon-name><tp:taxon-name-part taxon-name-part-type="family">Clausiliidae</tp:taxon-name-part></tp:taxon-name>.</article-title><source>Beaufortia</source><volume>31</volume>: <fpage>1</fpage>–<lpage>226</lpage>.</mixed-citation></ref><ref id="B57"><mixed-citation xmlns:xlink="http://www.w3.org/1999/xlink" xlink:type="simple"><person-group><name name-style="western"><surname>Páll-Gergely</surname><given-names>B</given-names></name><name name-style="western"><surname>Szekeres</surname><given-names>M</given-names></name></person-group> (<year>2017</year>) <article-title>New and little-known <tp:taxon-name><tp:taxon-name-part taxon-name-part-type="family">Clausiliidae</tp:taxon-name-part></tp:taxon-name> (<tp:taxon-name><tp:taxon-name-part taxon-name-part-type="class">Gastropoda</tp:taxon-name-part></tp:taxon-name>: <tp:taxon-name><tp:taxon-name-part taxon-name-part-type="infraclass">Pulmonata</tp:taxon-name-part></tp:taxon-name>) from Laos and southern Vietnam.</article-title><source>Journal of Conchology</source><volume>42</volume>: <fpage>507</fpage>–<lpage>521</lpage>.</mixed-citation></ref><ref id="B54"><mixed-citation xmlns:xlink="http://www.w3.org/1999/xlink" xlink:type="simple"><person-group><name name-style="western"><surname>Nordsieck</surname><given-names>H</given-names></name></person-group> (<year>2018</year>) <article-title>The door snail from the banana tree in Laos (<tp:taxon-name><tp:taxon-name-part taxon-name-part-type="class">Gastropoda</tp:taxon-name-part></tp:taxon-name>, <tp:taxon-name><tp:taxon-name-part taxon-name-part-type="order">Stylommatophora</tp:taxon-name-part></tp:taxon-name>, <tp:taxon-name><tp:taxon-name-part taxon-name-part-type="family">Clausiliidae</tp:taxon-name-part></tp:taxon-name>, <tp:taxon-name><tp:taxon-name-part taxon-name-part-type="subfamily">Phaedusinae</tp:taxon-name-part></tp:taxon-name>).</article-title><source>Conchylia</source><volume>48</volume>(<issue>3–4</issue>): <fpage>47</fpage>–<lpage>50</lpage>.</mixed-citation></ref><ref id="B74"><mixed-citation xmlns:xlink="http://www.w3.org/1999/xlink" xlink:type="simple"><person-group><name name-style="western"><surname>Stoliczka</surname><given-names>F</given-names></name></person-group> (<year>1871</year>) <article-title>Notes on terrestrial <tp:taxon-name><tp:taxon-name-part taxon-name-part-type="phylum">Mollusca</tp:taxon-name-part></tp:taxon-name> from the neighbourhood of Moulmein (Tenasserim Provinces), with descriptions of new species.</article-title><source>Journal of the Asiatic Society of Bengal</source><volume>40</volume>: <fpage>143</fpage>–<lpage>177</lpage>.</mixed-citation></ref><ref id="B76"><mixed-citation xmlns:xlink="http://www.w3.org/1999/xlink" xlink:type="simple"><person-group><name name-style="western"><surname>Stoliczka</surname><given-names>F</given-names></name></person-group> (<year>1873</year>) <article-title>On the land-shells of Penang Island, with descriptions of the animals and anatomical notes; part second, <tp:taxon-name><tp:taxon-name-part taxon-name-part-type="superfamily">Helicacea</tp:taxon-name-part></tp:taxon-name>.</article-title><source>Journal of the Asiatic Society of Bengal</source><volume>42</volume>: <fpage>11</fpage>–<lpage>38</lpage>.</mixed-citation></ref><ref id="B37"><mixed-citation xmlns:xlink="http://www.w3.org/1999/xlink" xlink:type="simple"><person-group><name name-style="western"><surname>Likharev</surname><given-names>IM</given-names></name></person-group> (<year>1962</year>) <article-title>A new species of the <tp:taxon-name><tp:taxon-name-part taxon-name-part-type="family">Clausiliidae</tp:taxon-name-part></tp:taxon-name> (<tp:taxon-name><tp:taxon-name-part taxon-name-part-type="class">Gastropoda</tp:taxon-name-part></tp:taxon-name>, <tp:taxon-name><tp:taxon-name-part taxon-name-part-type="infraclass">Pulmonata</tp:taxon-name-part></tp:taxon-name>) from Burma. Trudy Zoologicheskogo Instituta Akademii Nauk S.S.S.R.</article-title><volume>30</volume>: <fpage>11</fpage>–<lpage>13</lpage>. [in Russian]</mixed-citation></ref><ref id="B48"><mixed-citation xmlns:xlink="http://www.w3.org/1999/xlink" xlink:type="simple"><person-group><name name-style="western"><surname>Nordsieck</surname><given-names>H</given-names></name></person-group> (<year>1973</year>) <article-title>Zur Anatomie und Systematik der Clausilien, 12. <tp:taxon-name><tp:taxon-name-part taxon-name-part-type="subfamily">Phaedusinae</tp:taxon-name-part></tp:taxon-name>, 1: Phaedusen aus Nepal und ihre systematische Stellung innerhalb der Unterfamilie.</article-title><source>Archiv für Molluskenkunde</source><volume>103</volume>: <fpage>63</fpage>–<lpage>85</lpage>.</mixed-citation></ref><ref id="B40"><mixed-citation xmlns:xlink="http://www.w3.org/1999/xlink" xlink:type="simple"><person-group><name name-style="western"><surname>Maassen</surname><given-names>WJM</given-names></name><name name-style="western"><surname>Gittenberger</surname><given-names>E</given-names></name></person-group> (<year>2007</year>) <article-title>Three new clausiliid land snails from Tonkin, northern Vietnam (<tp:taxon-name><tp:taxon-name-part taxon-name-part-type="class">Gastropoda</tp:taxon-name-part></tp:taxon-name>: <tp:taxon-name><tp:taxon-name-part taxon-name-part-type="infraclass">Pulmonata</tp:taxon-name-part></tp:taxon-name>: <tp:taxon-name><tp:taxon-name-part taxon-name-part-type="family">Clausiliidae</tp:taxon-name-part></tp:taxon-name>).</article-title><source>Zoölogische Mededeelingen</source><volume>81</volume>: <fpage>175</fpage>–<lpage>186</lpage>.</mixed-citation></ref></ref-list></tp:taxon-treatment>
