# Supplementary material for: ﻿Further notes on the taxonomy of the land snail family Clausiliidae Gray, 1855 (Stylommatophora, Helicina) from Myanmar with description of two new species
Source: Zookeys. 2023 May 3;1160:1–59. doi: 10.3897/zookeys.1160.98022 (PMC10172936; doi:10.3897/zookeys.1160.98022)
Supplement: XML Treatment for Oospira philippiana [file zookeys.1160.98022-treatment6.xml]

<!DOCTYPE tp:taxon-treatment
  PUBLIC "-//TaxonX//DTD Taxonomic Treatment Publishing DTD v0 20100105//EN" "tax-treatment-NSO.dtd">
<tp:taxon-treatment xmlns:tp="http://www.plazi.org/taxpub"><tp:treatment-meta><kwd-group><label>Taxon classification</label><kwd>
                <named-content content-type="kingdom">Animalia</named-content>
              </kwd><kwd>
                <named-content content-type="order">Stylommatophora</named-content>
              </kwd><kwd>
                <named-content content-type="family">Clausiliidae</named-content>
              </kwd></kwd-group><mixed-citation publication-type="journal"><person-group><name><surname>Man</surname><given-names>Nem Sian</given-names></name><name><surname>Lwin</surname><given-names>Ngwe</given-names></name><name><surname>Sutcharit</surname><given-names>Chirasak</given-names></name><name><surname>Panha</surname><given-names>Somsak</given-names></name></person-group><article-title>﻿Further notes on the taxonomy of the land snail family <tp:taxon-name><tp:taxon-name-part taxon-name-part-type="family">Clausiliidae</tp:taxon-name-part></tp:taxon-name> Gray, 1855 (<tp:taxon-name><tp:taxon-name-part taxon-name-part-type="order">Stylommatophora</tp:taxon-name-part></tp:taxon-name>, <tp:taxon-name><tp:taxon-name-part taxon-name-part-type="suborder">Helicina</tp:taxon-name-part></tp:taxon-name>) from Myanmar with description of two new species</article-title><source>Zookeys</source><day>03</day><month>05</month><year>2023</year><volume>1160</volume><fpage>1</fpage><lpage>59</lpage><pub-id pub-id-type="doi">10.3897/zookeys.1160.98022</pub-id></mixed-citation></tp:treatment-meta><tp:nomenclature><label>﻿4</label><tp:taxon-name>
              <object-id xmlns:xlink="http://www.w3.org/1999/xlink" content-type="arpha" xlink:type="simple">BE7342AB-027F-56E9-BBE3-B1A9D35183F7</object-id>
              <tp:taxon-name-part taxon-name-part-type="genus" reg="Oospira">Oospira</tp:taxon-name-part>
              <tp:taxon-name-part taxon-name-part-type="species" reg="philippiana">philippiana</tp:taxon-name-part>
            </tp:taxon-name><tp:taxon-authority>(Pfeiffer, 1847)</tp:taxon-authority><xref ref-type="fig" rid="F2">Figs 2</xref><xref ref-type="fig" rid="F3">, 3B</xref><xref ref-type="fig" rid="F7">, 7A–C</xref><xref ref-type="fig" rid="F8">, 8A–C</xref><xref ref-type="fig" rid="F15">, 15A</xref><xref ref-type="fig" rid="F19">, 19H</xref><xref ref-type="table" rid="T2">; Tables 2</xref><xref ref-type="table" rid="T3">, 3</xref><tp:nomenclature-citation-list><tp:nomenclature-citation><tp:taxon-name>
                  <tp:taxon-name-part taxon-name-part-type="genus" reg="Clausilia">Clausilia</tp:taxon-name-part>
                  <tp:taxon-name-part taxon-name-part-type="species" reg="philippiana">philippiana</tp:taxon-name-part>
                </tp:taxon-name><comment>Pfeiffer, 1847: 69. Type locality: “Mergui in imperio Birmanorum” [near Myeik, Tanintharyi Region, Myanmar]. Küster 1850: 100, pl. 11, figs 7–9. <xref ref-type="bibr" rid="B65">Pfeiffer 1868</xref>: 409. Hanley and Theobald 1874: 48, pl. 118, fig. 10. <xref ref-type="bibr" rid="B73">Sowerby 1875</xref>: <tp:taxon-name><tp:taxon-name-part taxon-name-part-type="genus" reg="Clausilia">Clausilia</tp:taxon-name-part></tp:taxon-name> pl. 4, species 35.</comment></tp:nomenclature-citation><tp:nomenclature-citation><tp:taxon-name><tp:taxon-name-part taxon-name-part-type="genus" reg="Clausilia">Clausilia</tp:taxon-name-part> (<tp:taxon-name-part taxon-name-part-type="subgenus" reg="Phaedusa">Phaedusa</tp:taxon-name-part>) <tp:taxon-name-part taxon-name-part-type="species" reg="philippiana">philippiana</tp:taxon-name-part></tp:taxon-name><comment>–Adams and Adams 1855: 184. <xref ref-type="bibr" rid="B62">Pfeiffer 1856</xref>: 180. Martens 1860: 275. <xref ref-type="bibr" rid="B74">Stoliczka 1871</xref>: 174, pl. 6, figs 7‒10.</comment></tp:nomenclature-citation><tp:nomenclature-citation><tp:taxon-name><tp:taxon-name-part taxon-name-part-type="genus" reg="Clausilia">Clausilia</tp:taxon-name-part> (<tp:taxon-name-part taxon-name-part-type="subgenus" reg="Oospira">Oospira</tp:taxon-name-part>) <tp:taxon-name-part taxon-name-part-type="species" reg="philippiana">philippiana</tp:taxon-name-part></tp:taxon-name><comment>–<xref ref-type="bibr" rid="B7">Blanford 1872</xref>: 205, pl. 9, fig. 14. <xref ref-type="bibr" rid="B47">Nevill 1878</xref>: 182. Kobelt 1880: 289, pl. 86, fig. 29. <xref ref-type="bibr" rid="B67">Pfeiffer and Clessin 1881</xref>: 392. <xref ref-type="bibr" rid="B84">Tapparone-Canefri 1889</xref>: 329. <xref ref-type="bibr" rid="B26">Gude 1914</xref>: 333.</comment></tp:nomenclature-citation><tp:nomenclature-citation><tp:taxon-name>
                  <tp:taxon-name-part taxon-name-part-type="genus" reg="Clausilia">Clausilia</tp:taxon-name-part>
                </tp:taxon-name><comment>[<tp:taxon-name><tp:taxon-name-part taxon-name-part-type="genus" reg="Phaedusa">Phaedusa</tp:taxon-name-part> (<tp:taxon-name-part taxon-name-part-type="subgenus" reg="Oospira">Oospira</tp:taxon-name-part>)</tp:taxon-name>] <tp:taxon-name><tp:taxon-name-part taxon-name-part-type="genus" reg="Phaedusa"/><tp:taxon-name-part taxon-name-part-type="species" reg="philippiana">philippiana</tp:taxon-name-part></tp:taxon-name>–<xref ref-type="bibr" rid="B9">Boettger 1878</xref>: 56.</comment></tp:nomenclature-citation><tp:nomenclature-citation><tp:taxon-name><tp:taxon-name-part taxon-name-part-type="genus" reg="Oospira">Oospira</tp:taxon-name-part> (<tp:taxon-name-part taxon-name-part-type="subgenus" reg="Oospira">Oospira</tp:taxon-name-part>) <tp:taxon-name-part taxon-name-part-type="species" reg="philippiana">philippiana</tp:taxon-name-part></tp:taxon-name><comment>–<xref ref-type="bibr" rid="B51">Nordsieck 2002b</xref>: 86. <xref ref-type="bibr" rid="B52">Nordsieck 2007</xref>: 24.</comment></tp:nomenclature-citation><tp:nomenclature-citation><tp:taxon-name>
                  <tp:taxon-name-part taxon-name-part-type="genus" reg="Oospira">Oospira</tp:taxon-name-part>
                  <tp:taxon-name-part taxon-name-part-type="species" reg="philippiana">philippiana</tp:taxon-name-part>
                </tp:taxon-name><comment>–<xref ref-type="bibr" rid="B55">Nordsieck 2021</xref>: 52, pl. 1, fig. 8. <xref ref-type="bibr" rid="B82">Szekeres et al. 2021a</xref>: 175, fig. 8c. <xref ref-type="bibr" rid="B83">Szekeres et al. 2021b</xref>: 45.</comment></tp:nomenclature-citation></tp:nomenclature-citation-list></tp:nomenclature><tp:treatment-sec sec-type="material" id="SECID0EM5AI"><title>Material examined.</title><p>Possible syntype <named-content xmlns:xlink="http://www.w3.org/1999/xlink" content-type="dwc:institutional_code" xlink:title="Forschungsinstitut und Naturmuseum Senckenberg, Frankfurt am Main" xlink:href="http://grbio.org/institution/forschungsinstitut-und-natur-museum-senckenberg" xlink:type="simple">SMF</named-content> 62294/1 ex. H. Dohrn collection from Burma: [Mergui] (Fig. <xref ref-type="fig" rid="F7">7A</xref>). Saddan Cave, ~ 600 m south of Kayon Cave, Mawlamyine Township, Mawlamyine District, Mon State, Myanmar (<named-content xmlns:xlink="http://www.w3.org/1999/xlink" content-type="dwc:verbatimCoordinates" xlink:type="simple"><named-content content-type="geo-json" specific-use="{&#34;type&#34;:&#34;Point&#34;,&#34;coordinates&#34;:[97.717250,16.528556]}" id="NCID0E55AI" xlink:type="simple">16°31'42.8"N, 97°43'2.1"E</named-content></named-content>): <named-content xmlns:xlink="http://www.w3.org/1999/xlink" content-type="dwc:institutional_code" xlink:title="Chulalongkorn University Museum of Zoology" xlink:href="http://grbio.org/institution/chulalongkorn-university" xlink:type="simple">CUMZ</named-content> 13037 (10 adults + 5 juveniles, Fig. <xref ref-type="fig" rid="F7">7C</xref>). Kayon Cave [formerly called Farm Caves] ~ 10 km from Mawlamyine Township, Mawlamyine District, Mon State, Myanmar (<named-content xmlns:xlink="http://www.w3.org/1999/xlink" content-type="dwc:verbatimCoordinates" xlink:type="simple"><named-content content-type="geo-json" specific-use="{&#34;type&#34;:&#34;Point&#34;,&#34;coordinates&#34;:[97.714861,16.533472]}" id="NCID0EP6AI" xlink:type="simple">16°32'0.5"N, 97°42'53.5"E</named-content></named-content>): <named-content xmlns:xlink="http://www.w3.org/1999/xlink" content-type="dwc:institutional_code" xlink:title="Chulalongkorn University Museum of Zoology" xlink:href="http://grbio.org/institution/chulalongkorn-university" xlink:type="simple">CUMZ</named-content> 13038 (6 shells; Fig. <xref ref-type="fig" rid="F2">2</xref>), <named-content xmlns:xlink="http://www.w3.org/1999/xlink" content-type="dwc:institutional_code" xlink:title="Chulalongkorn University Museum of Zoology" xlink:href="http://grbio.org/institution/chulalongkorn-university" xlink:type="simple">CUMZ</named-content> 13039 (15 specimens in ethanol). Pha Boang Cave from Mawlamyine Township, Mawlamyine District, Mon State, Myanmar (<named-content xmlns:xlink="http://www.w3.org/1999/xlink" content-type="dwc:verbatimCoordinates" xlink:type="simple"><named-content content-type="geo-json" specific-use="{&#34;type&#34;:&#34;Point&#34;,&#34;coordinates&#34;:[97.901189,16.287233]}" id="NCID0EFABI" xlink:type="simple">16°17'14.04"N, 97°54'4.28"E</named-content></named-content>): <named-content xmlns:xlink="http://www.w3.org/1999/xlink" content-type="dwc:institutional_code" xlink:title="Chulalongkorn University Museum of Zoology" xlink:href="http://grbio.org/institution/chulalongkorn-university" xlink:type="simple">CUMZ</named-content> 13040 (9 adults + 9 juveniles, Fig. <xref ref-type="fig" rid="F7">7B</xref>), <named-content xmlns:xlink="http://www.w3.org/1999/xlink" content-type="dwc:institutional_code" xlink:title="Chulalongkorn University Museum of Zoology" xlink:href="http://grbio.org/institution/chulalongkorn-university" xlink:type="simple">CUMZ</named-content> 13041 (15 specimens in ethanol).</p><fig id="F7" position="float" orientation="portrait"><object-id xmlns:xlink="http://www.w3.org/1999/xlink" content-type="doi" xlink:type="simple">10.3897/zookeys.1160.98022.figure7</object-id><object-id xmlns:xlink="http://www.w3.org/1999/xlink" content-type="arpha" xlink:type="simple">A42DA8D1-9D63-56F8-A141-C3A003BD13AB</object-id><label>Figure 7.</label><caption><p>Shell and clausilial apparatus of <bold>A–C</bold><italic><tp:taxon-name><tp:taxon-name-part taxon-name-part-type="genus" reg="Oospira">Oospira</tp:taxon-name-part><tp:taxon-name-part taxon-name-part-type="species" reg="philippiana">philippiana</tp:taxon-name-part></tp:taxon-name></italic><bold>A</bold> possible syntype <named-content xmlns:xlink="http://www.w3.org/1999/xlink" content-type="dwc:institutional_code" xlink:title="Forschungsinstitut und Naturmuseum Senckenberg, Frankfurt am Main" xlink:href="http://grbio.org/institution/forschungsinstitut-und-natur-museum-senckenberg" xlink:type="simple">SMF</named-content> 62294/1 from Burma <bold>B</bold> clausilial apparatus, specimen <named-content xmlns:xlink="http://www.w3.org/1999/xlink" content-type="dwc:institutional_code" xlink:title="Chulalongkorn University Museum of Zoology" xlink:href="http://grbio.org/institution/chulalongkorn-university" xlink:type="simple">CUMZ</named-content> 13040 from Pha Boang Cave, Mon State <bold>C</bold> shell, specimen <named-content xmlns:xlink="http://www.w3.org/1999/xlink" content-type="dwc:institutional_code" xlink:title="Chulalongkorn University Museum of Zoology" xlink:href="http://grbio.org/institution/chulalongkorn-university" xlink:type="simple">CUMZ</named-content> 13037 from Saddan Cave, Mon State and <bold>D–F</bold><italic><tp:taxon-name><tp:taxon-name-part taxon-name-part-type="genus" reg="Oospira">Oospira</tp:taxon-name-part><tp:taxon-name-part taxon-name-part-type="species" reg="bulbus">bulbus</tp:taxon-name-part></tp:taxon-name></italic>, specimen <named-content xmlns:xlink="http://www.w3.org/1999/xlink" content-type="dwc:institutional_code" xlink:title="Chulalongkorn University Museum of Zoology" xlink:href="http://grbio.org/institution/chulalongkorn-university" xlink:type="simple">CUMZ</named-content> 13042 from Sanbel Cave, Mon State <bold>D</bold> clausilial apparatus <bold>E, F</bold> shells. White arrow indicates principalis.</p></caption><graphic xmlns:xlink="http://www.w3.org/1999/xlink" xlink:href="zookeys-1160-001_article-98022__-g007.jpg" position="float" orientation="portrait" xlink:type="simple" id="oo_845469.jpg"><uri content-type="original_file" xlink:type="simple">https://binary.pensoft.net/fig/845469</uri></graphic></fig></tp:treatment-sec><tp:treatment-sec sec-type="description" id="SECID0E4CBI"><title>Description.</title><p>Shell ovate-fusiform, opaque, and chestnut-brown color; spire blunt. Shell surface nearly smooth or with very thin striations; suture distinct. Whorls 5–6½, convex, regularly growing and bluntly attenuated to apex. Aperture obliquely pear-shaped, basis broader and narrowing towards parietal sinus; peristome detached, thickened, expanded and little reflexed. Superior lamella developed, continuous with spiralis, and low <abbrev xmlns:xlink="http://www.w3.org/1999/xlink" xlink:title="atrium" id="ABBRID0EDDBI" xlink:type="simple">at</abbrev> transition to spiralis. Inferior lamella steeply ascending, distant from superior lamella and ending <abbrev xmlns:xlink="http://www.w3.org/1999/xlink" xlink:title="atrium" id="ABBRID0EHDBI" xlink:type="simple">at</abbrev> peristome. Subcolumellaris emerged, and only visible in oblique view. Principalis running along lateral-dorsal side and anterior end visible through oblique apertural view. Palatal plicae lateral, 7–9: first plica strong and longest; following plicae shorter, parallel, nearly equal in length, gradually reduced towards anterior. Clausilium plate lateral side, slightly broad and rounded <abbrev xmlns:xlink="http://www.w3.org/1999/xlink" xlink:title="atrium" id="ABBRID0ELDBI" xlink:type="simple">at</abbrev> tip.</p><p><bold><italic>Genitalia</italic> (<italic>n</italic> = 5).</bold> Atrium (<abbrev xmlns:xlink="http://www.w3.org/1999/xlink" xlink:title="atrium" id="ABBRID0EYDBI" xlink:type="simple">at</abbrev>) short and slender; penis (p) muscular and cylindrical. Epiphallus (<abbrev xmlns:xlink="http://www.w3.org/1999/xlink" xlink:title="epiphallus" id="ABBRID0E3DBI" xlink:type="simple">ep</abbrev>) muscular, cylindrical, ca. same length and half of the diameter of penis and broadest <abbrev xmlns:xlink="http://www.w3.org/1999/xlink" xlink:title="atrium" id="ABBRID0EAEBI" xlink:type="simple">at</abbrev> middle part. Penial retractor muscle (<abbrev xmlns:xlink="http://www.w3.org/1999/xlink" xlink:title="penial retractor muscle" id="ABBRID0EEEBI" xlink:type="simple">pr</abbrev>) attaches proximally to epiphallus. Vas deferens (<abbrev xmlns:xlink="http://www.w3.org/1999/xlink" xlink:title="vas deferens" id="ABBRID0EIEBI" xlink:type="simple">vd</abbrev>) slender, and shortly bounded <abbrev xmlns:xlink="http://www.w3.org/1999/xlink" xlink:title="atrium" id="ABBRID0EMEBI" xlink:type="simple">at</abbrev> atrium and penis junction (Fig. <xref ref-type="fig" rid="F8">8A</xref>). Internal sculpture of penis consists of two parts: region near atrium ~ 1/3 of penis length with series of irregular transverse folds, chevron-shaped; region near epiphallus becoming smooth surface and relatively thick with 5–7 longitudinal folds (Fig. <xref ref-type="fig" rid="F8">8B</xref>). Internal sculpture of epiphallus with elevated papillae arranged in oblique rows (Fig. <xref ref-type="fig" rid="F8">8C</xref>).</p><fig id="F8" position="float" orientation="portrait"><object-id xmlns:xlink="http://www.w3.org/1999/xlink" content-type="doi" xlink:type="simple">10.3897/zookeys.1160.98022.figure8</object-id><object-id xmlns:xlink="http://www.w3.org/1999/xlink" content-type="arpha" xlink:type="simple">4BE088B9-CEA8-5032-87C4-9108DA51D34F</object-id><label>Figure 8.</label><caption><p>Genital anatomy of <bold>A–C</bold><italic><tp:taxon-name><tp:taxon-name-part taxon-name-part-type="genus" reg="Oospira">Oospira</tp:taxon-name-part><tp:taxon-name-part taxon-name-part-type="species" reg="philippiana">philippiana</tp:taxon-name-part></tp:taxon-name></italic>, specimen <named-content xmlns:xlink="http://www.w3.org/1999/xlink" content-type="dwc:institutional_code" xlink:title="Chulalongkorn University Museum of Zoology" xlink:href="http://grbio.org/institution/chulalongkorn-university" xlink:type="simple">CUMZ</named-content> 13039 <bold>A</bold> whole reproductive system <bold>B</bold> internal sculpture of penis <bold>C</bold> internal sculpture of epiphallus and <bold>D–F</bold><italic><tp:taxon-name><tp:taxon-name-part taxon-name-part-type="genus" reg="Oospira">Oospira</tp:taxon-name-part><tp:taxon-name-part taxon-name-part-type="species" reg="bulbus">bulbus</tp:taxon-name-part></tp:taxon-name></italic>, specimen <named-content xmlns:xlink="http://www.w3.org/1999/xlink" content-type="dwc:institutional_code" xlink:title="Chulalongkorn University Museum of Zoology" xlink:href="http://grbio.org/institution/chulalongkorn-university" xlink:type="simple">CUMZ</named-content> 13043 <bold>D</bold> whole reproductive system <bold>E</bold> internal sculpture of penis <bold>F</bold> internal sculpture of epiphallus. Yellow arrows indicate approximate transitional position from penis to epiphallus.</p></caption><graphic xmlns:xlink="http://www.w3.org/1999/xlink" xlink:href="zookeys-1160-001_article-98022__-g008.jpg" position="float" orientation="portrait" xlink:type="simple" id="oo_845470.jpg"><uri content-type="original_file" xlink:type="simple">https://binary.pensoft.net/fig/845470</uri></graphic></fig><p>Vagina (v) thick and very short, ~ 1/3 of free oviduct (<abbrev xmlns:xlink="http://www.w3.org/1999/xlink" xlink:title="free oviduct" id="ABBRID0E2GBI" xlink:type="simple">fo</abbrev>) length. Distal part of pedunculus (<abbrev xmlns:xlink="http://www.w3.org/1999/xlink" xlink:title="distal part of pedunculus" id="ABBRID0E6GBI" xlink:type="simple">dpb</abbrev>) large and long; diverticulum (<abbrev xmlns:xlink="http://www.w3.org/1999/xlink" xlink:title="diverticulum" id="ABBRID0EDHBI" xlink:type="simple">db</abbrev>) long, ~ 2× length and slightly larger diameter than <abbrev xmlns:xlink="http://www.w3.org/1999/xlink" xlink:title="distal part of pedunculus" id="ABBRID0EHHBI" xlink:type="simple">dpb</abbrev>; proximal part of pedunculus (<abbrev xmlns:xlink="http://www.w3.org/1999/xlink" xlink:title="proximal part of pedunculus" id="ABBRID0ELHBI" xlink:type="simple">ppb</abbrev>) slender, ca. equal in length to diverticulum, and bursa copulatrix (<abbrev xmlns:xlink="http://www.w3.org/1999/xlink" xlink:title="bursa" id="ABBRID0EPHBI" xlink:type="simple">bb</abbrev>) with distinct ovate shape (Fig. <xref ref-type="fig" rid="F8">8A</xref>).</p><p><bold><italic>Radula</italic>.</bold> Each row contains ≥ 39 teeth with half-row formula: central–(lateral)–marginal teeth (1–(11–12)–19+). Central tooth unicuspid with rounded to blunt tip. Lateral teeth bicuspid: endocone large and rounded tip; ectocone very small, pointed tip and located near the base. Marginal teeth asymmetrically tricuspid starting <abbrev xmlns:xlink="http://www.w3.org/1999/xlink" xlink:title="atrium" id="ABBRID0EDIBI" xlink:type="simple">at</abbrev> approximately tooth number 11 or 12: mesocone large and curved to blunt tip; endocone small and located near tip of mesocone; ectocone triangular, pointed tip and located near the base. Outermost teeth have been lost during the preparation process (Fig. <xref ref-type="fig" rid="F15">15A</xref>).</p></tp:treatment-sec><tp:treatment-sec sec-type="distribution" id="SECID0ELIBI"><title>Distribution.</title><p>In Myanmar, this species is reported from Kayin, Mon and Tanintharyi (<xref ref-type="bibr" rid="B26">Gude 1914</xref>; <xref ref-type="bibr" rid="B82">Szekeres et al. 2021a</xref>, <xref ref-type="bibr" rid="B83">b</xref>). In addition, the records outside Myanmar are from Kanchanaburi Province, Thailand (<xref ref-type="bibr" rid="B83">Szekeres et al. 2021b</xref>), and further in Andaman Islands, but mentioned as dubious record (see <xref ref-type="bibr" rid="B82">Szekeres et al. 2021a</xref>: 177). In this survey, three populations were collected from isolated limestone karsts in Salween River Basin with relatively high abundance.</p></tp:treatment-sec><tp:treatment-sec sec-type="remarks" id="SECID0EFJBI"><title>Remarks.</title><p><italic><tp:taxon-name><tp:taxon-name-part taxon-name-part-type="genus" reg="Oospira">Oospira</tp:taxon-name-part><tp:taxon-name-part taxon-name-part-type="species" reg="stoliczkana">stoliczkana</tp:taxon-name-part></tp:taxon-name></italic> can be distinguished from <italic><tp:taxon-name><tp:taxon-name-part taxon-name-part-type="genus" reg="Oospira">O.</tp:taxon-name-part><tp:taxon-name-part taxon-name-part-type="species" reg="philippiana">philippiana</tp:taxon-name-part></tp:taxon-name></italic> by its elongate ovoid shell, pale color, and higher numbers of plicae. In terms of the genital organs, the male internal sculpture of <italic><tp:taxon-name><tp:taxon-name-part taxon-name-part-type="genus" reg="Oospira">O.</tp:taxon-name-part><tp:taxon-name-part taxon-name-part-type="species" reg="philippiana">philippiana</tp:taxon-name-part></tp:taxon-name></italic> has thicker and denser corrugated folds near the atrium than in <italic><tp:taxon-name><tp:taxon-name-part taxon-name-part-type="genus" reg="Oospira">O.</tp:taxon-name-part><tp:taxon-name-part taxon-name-part-type="species" reg="stoliczkana">stoliczkana</tp:taxon-name-part></tp:taxon-name></italic> (Fig. <xref ref-type="fig" rid="F10">10F</xref>). Moreover, <italic><tp:taxon-name><tp:taxon-name-part taxon-name-part-type="genus" reg="Oospira">O.</tp:taxon-name-part><tp:taxon-name-part taxon-name-part-type="species" reg="vespa">vespa</tp:taxon-name-part></tp:taxon-name></italic> can be differentiated from this species by having an acute spire, aperture more oblique and broader, whorls more expanded.</p><p>Among the examined specimens, those from the Pha Boang Cave population (24 shells) have larger and darker shells with more widely spaced and up to nine developed palatal plicae. In contrast, specimens from the Kayon Cave (21 shells) and Saddan Cave (15 shells) populations are uniform in terms of a smaller shell and seven closer and weaker plicae (Table <xref ref-type="table" rid="T1">1</xref>).</p><p>No specimens were found <abbrev xmlns:xlink="http://www.w3.org/1999/xlink" xlink:title="atrium" id="ABBRID0EOLBI" xlink:type="simple">at</abbrev> the type locality ‘Mergui’ [Myeik]; but <xref ref-type="bibr" rid="B83">Szekeres et al. (2021b)</xref> reported material from Tanintharyi Region. Instead, multiple populations with high abundance were collected in the vicinity of Salween River Basin in this present study (Fig. <xref ref-type="fig" rid="F1">1</xref>; Table <xref ref-type="table" rid="T1">1</xref>). This agreed with <xref ref-type="bibr" rid="B74">Stoliczka’s (1871</xref>: 175) statement that the species was ‘common <abbrev xmlns:xlink="http://www.w3.org/1999/xlink" xlink:title="atrium" id="ABBRID0ECMBI" xlink:type="simple">at</abbrev> the Farm-caves near Moulmein on limestone hills’.</p></tp:treatment-sec><tp:treatment-sec><!--Section generated to contain objects referenced in tp:taxon-treatment.--><fig id="F2" position="float" orientation="portrait"><object-id xmlns:xlink="http://www.w3.org/1999/xlink" content-type="doi" xlink:type="simple">10.3897/zookeys.1160.98022.figure2</object-id><object-id xmlns:xlink="http://www.w3.org/1999/xlink" content-type="arpha" xlink:type="simple">22F96161-EEA4-5661-B022-1F019E5D3C40</object-id><label>Figure 2.</label><caption><p>Clausilial apparatus terminology, with <italic><tp:taxon-name><tp:taxon-name-part taxon-name-part-type="genus" reg="Oospira">Oospira</tp:taxon-name-part><tp:taxon-name-part taxon-name-part-type="species" reg="philippiana">philippiana</tp:taxon-name-part></tp:taxon-name></italic> as a representative species <bold>A</bold> apertural, lateral and dorsal views from left to right, respectively, showing the lamellae <bold>B</bold> inside view of last whorl showing principalis and palatal plicae <bold>C</bold> front (left) and back (right) views of clausilium plate. Color indicates each lamella character.</p></caption><graphic xmlns:xlink="http://www.w3.org/1999/xlink" xlink:href="zookeys-1160-001_article-98022__-g002.jpg" position="float" orientation="portrait" xlink:type="simple" id="oo_845464.jpg"><uri content-type="original_file" xlink:type="simple">https://binary.pensoft.net/fig/845464</uri></graphic></fig><fig id="F3" position="float" orientation="portrait"><object-id xmlns:xlink="http://www.w3.org/1999/xlink" content-type="doi" xlink:type="simple">10.3897/zookeys.1160.98022.figure3</object-id><object-id xmlns:xlink="http://www.w3.org/1999/xlink" content-type="arpha" xlink:type="simple">552B937F-2FA7-5AFF-980A-E40C50648A6B</object-id><label>Figure 3.</label><caption><p>Living snails <bold>A</bold><italic><tp:taxon-name><tp:taxon-name-part taxon-name-part-type="genus" reg="Phaedusa">Phaedusa</tp:taxon-name-part><tp:taxon-name-part taxon-name-part-type="species" reg="shanica">shanica</tp:taxon-name-part></tp:taxon-name></italic> from Pyinyaung Village, Mandalay Region (<abbrev xmlns:xlink="http://www.w3.org/1999/xlink" xlink:title="shell height" id="ABBRID0EYHAG" xlink:type="simple">SH</abbrev> ~ 14 mm) <bold>B</bold><italic><tp:taxon-name><tp:taxon-name-part taxon-name-part-type="genus" reg="Oospira">Oospira</tp:taxon-name-part><tp:taxon-name-part taxon-name-part-type="species" reg="philippiana">philippiana</tp:taxon-name-part></tp:taxon-name></italic> from Kayon Cave, Mon State (<abbrev xmlns:xlink="http://www.w3.org/1999/xlink" xlink:title="shell height" id="ABBRID0EJIAG" xlink:type="simple">SH</abbrev> ~ 22 mm) <bold>C</bold><italic><tp:taxon-name><tp:taxon-name-part taxon-name-part-type="genus" reg="Oospira">Oospira</tp:taxon-name-part><tp:taxon-name-part taxon-name-part-type="species" reg="bulbus">bulbus</tp:taxon-name-part></tp:taxon-name></italic> from Sanbel Cave, Mon State (<abbrev xmlns:xlink="http://www.w3.org/1999/xlink" xlink:title="shell height" id="ABBRID0E1IAG" xlink:type="simple">SH</abbrev> ~ 19 mm) <bold>D</bold><italic><tp:taxon-name><tp:taxon-name-part taxon-name-part-type="genus" reg="Oospira">Oospira</tp:taxon-name-part><tp:taxon-name-part taxon-name-part-type="species" reg="ovata">ovata</tp:taxon-name-part></tp:taxon-name></italic> from Pathein Mountain, Mon State (<abbrev xmlns:xlink="http://www.w3.org/1999/xlink" xlink:title="shell height" id="ABBRID0ELJAG" xlink:type="simple">SH</abbrev> ~ 16 mm) <bold>E</bold><italic><tp:taxon-name><tp:taxon-name-part taxon-name-part-type="genus" reg="Oospira">Oospira</tp:taxon-name-part><tp:taxon-name-part taxon-name-part-type="species" reg="gouldiana">gouldiana</tp:taxon-name-part></tp:taxon-name></italic> from Kaw Ka Thuang Cave, Kayin State (<abbrev xmlns:xlink="http://www.w3.org/1999/xlink" xlink:title="shell height" id="ABBRID0E3JAG" xlink:type="simple">SH</abbrev> ~ 26 mm) <bold>F</bold><italic><tp:taxon-name><tp:taxon-name-part taxon-name-part-type="genus" reg="Oospira">Oospira</tp:taxon-name-part><tp:taxon-name-part taxon-name-part-type="species" reg="shanensis">shanensis</tp:taxon-name-part></tp:taxon-name></italic> from Nanthe Cave, Shan State (<abbrev xmlns:xlink="http://www.w3.org/1999/xlink" xlink:title="shell height" id="ABBRID0ENKAG" xlink:type="simple">SH</abbrev> ~ 25 mm).</p></caption><graphic xmlns:xlink="http://www.w3.org/1999/xlink" xlink:href="zookeys-1160-001_article-98022__-g003.jpg" position="float" orientation="portrait" xlink:type="simple" id="oo_845465.jpg"><uri content-type="original_file" xlink:type="simple">https://binary.pensoft.net/fig/845465</uri></graphic></fig><fig id="F15" position="float" orientation="portrait"><object-id xmlns:xlink="http://www.w3.org/1999/xlink" content-type="doi" xlink:type="simple">10.3897/zookeys.1160.98022.figure15</object-id><object-id xmlns:xlink="http://www.w3.org/1999/xlink" content-type="arpha" xlink:type="simple">4CE4F494-3360-5AE5-BFCB-2807361DF9A3</object-id><label>Figure 15.</label><caption><p>
                  Radula morphology <bold>A</bold><italic><tp:taxon-name><tp:taxon-name-part taxon-name-part-type="genus" reg="Oospira">Oospira</tp:taxon-name-part><tp:taxon-name-part taxon-name-part-type="species" reg="philippiana">philippiana</tp:taxon-name-part></tp:taxon-name></italic>, specimen <named-content xmlns:xlink="http://www.w3.org/1999/xlink" content-type="dwc:institutional_code" xlink:title="Chulalongkorn University Museum of Zoology" xlink:href="http://grbio.org/institution/chulalongkorn-university" xlink:type="simple">CUMZ</named-content> 13039 <bold>B</bold><italic><tp:taxon-name><tp:taxon-name-part taxon-name-part-type="genus" reg="Oospira">Oospira</tp:taxon-name-part><tp:taxon-name-part taxon-name-part-type="species" reg="ovata">ovata</tp:taxon-name-part></tp:taxon-name></italic>, specimen <named-content xmlns:xlink="http://www.w3.org/1999/xlink" content-type="dwc:institutional_code" xlink:title="Chulalongkorn University Museum of Zoology" xlink:href="http://grbio.org/institution/chulalongkorn-university" xlink:type="simple">CUMZ</named-content> 13044 <bold>C</bold><italic><tp:taxon-name><tp:taxon-name-part taxon-name-part-type="genus" reg="Oospira">Oospira</tp:taxon-name-part><tp:taxon-name-part taxon-name-part-type="species" reg="gouldiana">gouldiana</tp:taxon-name-part></tp:taxon-name></italic>, specimen <named-content xmlns:xlink="http://www.w3.org/1999/xlink" content-type="dwc:institutional_code" xlink:title="Chulalongkorn University Museum of Zoology" xlink:href="http://grbio.org/institution/chulalongkorn-university" xlink:type="simple">CUMZ</named-content> 13049 <bold>D</bold><italic><tp:taxon-name><tp:taxon-name-part taxon-name-part-type="genus" reg="Oospira">Oospira</tp:taxon-name-part><tp:taxon-name-part taxon-name-part-type="species" reg="andersoniana">andersoniana</tp:taxon-name-part></tp:taxon-name></italic><named-content xmlns:xlink="http://www.w3.org/1999/xlink" content-type="dwc:institutional_code" xlink:title="Chulalongkorn University Museum of Zoology" xlink:href="http://grbio.org/institution/chulalongkorn-university" xlink:type="simple">CUMZ</named-content> 13057 <bold>E</bold><italic><tp:taxon-name><tp:taxon-name-part taxon-name-part-type="genus" reg="Oospira">Oospira</tp:taxon-name-part><tp:taxon-name-part taxon-name-part-type="species" reg="shanensis">shanensis</tp:taxon-name-part></tp:taxon-name></italic>, specimen <named-content xmlns:xlink="http://www.w3.org/1999/xlink" content-type="dwc:institutional_code" xlink:title="Chulalongkorn University Museum of Zoology" xlink:href="http://grbio.org/institution/chulalongkorn-university" xlink:type="simple">CUMZ</named-content> 13061. Blue color indicates central teeth row; yellow color indicates the transition from lateral to marginal teeth. ‘C’ indicates central tooth.</p></caption><graphic xmlns:xlink="http://www.w3.org/1999/xlink" xlink:href="zookeys-1160-001_article-98022__-g015.jpg" position="float" orientation="portrait" xlink:type="simple" id="oo_845477.jpg"><uri content-type="original_file" xlink:type="simple">https://binary.pensoft.net/fig/845477</uri></graphic></fig><fig id="F19" position="float" orientation="portrait"><object-id xmlns:xlink="http://www.w3.org/1999/xlink" content-type="doi" xlink:type="simple">10.3897/zookeys.1160.98022.figure19</object-id><object-id xmlns:xlink="http://www.w3.org/1999/xlink" content-type="arpha" xlink:type="simple">CAE490ED-00EF-504A-B039-6D81034B4A5F</object-id><label>Figure 19.</label><caption><p>Synoptic view of the clausiliid species recorded from Myanmar <bold>A</bold><italic><tp:taxon-name><tp:taxon-name-part taxon-name-part-type="genus" reg="Phaedusa">Phaedusa</tp:taxon-name-part><tp:taxon-name-part taxon-name-part-type="species" reg="lypra">lypra</tp:taxon-name-part></tp:taxon-name></italic>, syntype <named-content xmlns:xlink="http://www.w3.org/1999/xlink" content-type="dwc:institutional_code" xlink:title="Muséum National ďHistoire Naturelle, Paris" xlink:href="http://grbio.org/institution/museum-national-dhistoire-naturelle-2" xlink:type="simple">MNHN</named-content>-IM-2000-2502-7 <bold>B</bold><italic><tp:taxon-name><tp:taxon-name-part taxon-name-part-type="genus" reg="Oospira">Oospira</tp:taxon-name-part><tp:taxon-name-part taxon-name-part-type="species" reg="magna">magna</tp:taxon-name-part></tp:taxon-name></italic>, lectotype <named-content xmlns:xlink="http://www.w3.org/1999/xlink" content-type="dwc:institutional_code" xlink:title="The Natural History Museum, London" xlink:href="http://grbio.org/institution/natural-history-museum-london" xlink:type="simple">NHMUK</named-content> 1901.3.17.156 <bold>C</bold><italic><tp:taxon-name><tp:taxon-name-part taxon-name-part-type="genus" reg="Oospira">Oospira</tp:taxon-name-part><tp:taxon-name-part taxon-name-part-type="species" reg="malaisei">malaisei</tp:taxon-name-part></tp:taxon-name></italic>, holotype <named-content xmlns:xlink="http://www.w3.org/1999/xlink" content-type="dwc:institutional_code" xlink:title="Swedish Museum of Natural History, Stockholm" xlink:href="http://grbio.org/institution/swedish-museum-natural-history" xlink:type="simple">SMNH</named-content> 3014 <bold>D</bold><italic><tp:taxon-name><tp:taxon-name-part taxon-name-part-type="genus" reg="Indonenia">Indonenia</tp:taxon-name-part><tp:taxon-name-part taxon-name-part-type="species" reg="masoni">masoni</tp:taxon-name-part></tp:taxon-name></italic>, lectotype <named-content xmlns:xlink="http://www.w3.org/1999/xlink" content-type="dwc:institutional_code" xlink:title="The Natural History Museum, London" xlink:href="http://grbio.org/institution/natural-history-museum-london" xlink:type="simple">NHMUK</named-content> 1888.12.4.1034 <bold>E</bold><italic><tp:taxon-name><tp:taxon-name-part taxon-name-part-type="genus" reg="Phaedusa">Phaedusa</tp:taxon-name-part><tp:taxon-name-part taxon-name-part-type="species" reg="bocki">bocki</tp:taxon-name-part><tp:taxon-name-part taxon-name-part-type="subspecies" reg="menglunanensis">menglunanensis</tp:taxon-name-part></tp:taxon-name></italic>, specimen <named-content xmlns:xlink="http://www.w3.org/1999/xlink" content-type="dwc:institutional_code" xlink:title="The Natural History Museum, London" xlink:href="http://grbio.org/institution/natural-history-museum-london" xlink:type="simple">NHMUK</named-content> 1903.7.1.3652 <bold>F</bold><italic><tp:taxon-name><tp:taxon-name-part taxon-name-part-type="genus" reg="Oospira">Oospira</tp:taxon-name-part><tp:taxon-name-part taxon-name-part-type="species" reg="mongmitensis">mongmitensis</tp:taxon-name-part></tp:taxon-name></italic>, holotype <named-content xmlns:xlink="http://www.w3.org/1999/xlink" content-type="dwc:institutional_code" xlink:title="Florida Museum of Natural History, University of Florida, Florida" xlink:href="http://grbio.org/institution/florida-museum-natural-history" xlink:type="simple">UF</named-content> 117571 (after <xref ref-type="bibr" rid="B83">Szekeres et al. 2021b</xref>: fig. 1d) <bold>G</bold><italic><tp:taxon-name><tp:taxon-name-part taxon-name-part-type="genus" reg="Oospira">Oospira</tp:taxon-name-part><tp:taxon-name-part taxon-name-part-type="species" reg="ovata">ovata</tp:taxon-name-part></tp:taxon-name></italic>, lectotype <named-content xmlns:xlink="http://www.w3.org/1999/xlink" content-type="dwc:institutional_code" xlink:title="The Natural History Museum, London" xlink:href="http://grbio.org/institution/natural-history-museum-london" xlink:type="simple">NHMUK</named-content> 1906.2.2.378 <bold>H</bold><italic><tp:taxon-name><tp:taxon-name-part taxon-name-part-type="genus" reg="Oospira">Oospira</tp:taxon-name-part><tp:taxon-name-part taxon-name-part-type="species" reg="philippiana">philippiana</tp:taxon-name-part></tp:taxon-name></italic>, possible syntype <named-content xmlns:xlink="http://www.w3.org/1999/xlink" content-type="dwc:institutional_code" xlink:title="Forschungsinstitut und Naturmuseum Senckenberg, Frankfurt am Main" xlink:href="http://grbio.org/institution/forschungsinstitut-und-natur-museum-senckenberg" xlink:type="simple">SMF</named-content> 62294/1 <bold>I</bold><italic><tp:taxon-name><tp:taxon-name-part taxon-name-part-type="genus" reg="Oospira">Oospira</tp:taxon-name-part><tp:taxon-name-part taxon-name-part-type="species" reg="sardicola">sardicola</tp:taxon-name-part></tp:taxon-name></italic>, holotype <named-content xmlns:xlink="http://www.w3.org/1999/xlink" content-type="dwc:institutional_code" xlink:title="Florida Museum of Natural History, University of Florida, Florida" xlink:href="http://grbio.org/institution/florida-museum-natural-history" xlink:type="simple">UF</named-content> 117570 (after <xref ref-type="bibr" rid="B83">Szekeres et al. 2021b</xref>: fig. 2c) <bold>J</bold><italic><tp:taxon-name><tp:taxon-name-part taxon-name-part-type="genus" reg="Oospira">Oospira</tp:taxon-name-part><tp:taxon-name-part taxon-name-part-type="species" reg="shanensis">shanensis</tp:taxon-name-part></tp:taxon-name></italic>, holotype <named-content xmlns:xlink="http://www.w3.org/1999/xlink" content-type="dwc:institutional_code" xlink:title="The Natural History Museum, London" xlink:href="http://grbio.org/institution/natural-history-museum-london" xlink:type="simple">NHMUK</named-content> 1903.7.1.3544 <bold>K</bold><italic><tp:taxon-name><tp:taxon-name-part taxon-name-part-type="genus" reg="Phaedusa">Phaedusa</tp:taxon-name-part><tp:taxon-name-part taxon-name-part-type="species" reg="shanica">shanica</tp:taxon-name-part></tp:taxon-name></italic>, lectotype <named-content xmlns:xlink="http://www.w3.org/1999/xlink" content-type="dwc:institutional_code" xlink:title="Forschungsinstitut und Naturmuseum Senckenberg, Frankfurt am Main" xlink:href="http://grbio.org/institution/forschungsinstitut-und-natur-museum-senckenberg" xlink:type="simple">SMF</named-content> 62260 <bold>L</bold><italic><tp:taxon-name><tp:taxon-name-part taxon-name-part-type="genus" reg="Oospira">Oospira</tp:taxon-name-part><tp:taxon-name-part taxon-name-part-type="species" reg="stoliczkana">stoliczkana</tp:taxon-name-part></tp:taxon-name></italic>, holotype <named-content xmlns:xlink="http://www.w3.org/1999/xlink" content-type="dwc:institutional_code" xlink:title="The Natural History Museum, London" xlink:href="http://grbio.org/institution/natural-history-museum-london" xlink:type="simple">NHMUK</named-content> 1888.12.4.1031 <bold>M</bold><italic><tp:taxon-name><tp:taxon-name-part taxon-name-part-type="genus" reg="Phaedusa">Phaedusa</tp:taxon-name-part><tp:taxon-name-part taxon-name-part-type="species" reg="theobaldi">theobaldi</tp:taxon-name-part></tp:taxon-name></italic>, lectotype <named-content xmlns:xlink="http://www.w3.org/1999/xlink" content-type="dwc:institutional_code" xlink:title="The Natural History Museum, London" xlink:href="http://grbio.org/institution/natural-history-museum-london" xlink:type="simple">NHMUK</named-content> 1888.12.4.1056 <bold>N</bold><italic><tp:taxon-name><tp:taxon-name-part taxon-name-part-type="genus" reg="Phaedusa">Phaedusa</tp:taxon-name-part><tp:taxon-name-part taxon-name-part-type="species" reg="bocki">bocki</tp:taxon-name-part><tp:taxon-name-part taxon-name-part-type="subspecies" reg="thompsoni">thompsoni</tp:taxon-name-part></tp:taxon-name></italic>, specimen <named-content xmlns:xlink="http://www.w3.org/1999/xlink" content-type="dwc:institutional_code" xlink:title="The Natural History Museum, London" xlink:href="http://grbio.org/institution/natural-history-museum-london" xlink:type="simple">NHMUK</named-content> 1903.7.1.1163 <bold>O</bold><italic><tp:taxon-name><tp:taxon-name-part taxon-name-part-type="genus" reg="Indonenia">Indonenia</tp:taxon-name-part><tp:taxon-name-part taxon-name-part-type="species" reg="tuba">tuba</tp:taxon-name-part></tp:taxon-name></italic>, lectotype <named-content xmlns:xlink="http://www.w3.org/1999/xlink" content-type="dwc:institutional_code" xlink:title="The Natural History Museum, London" xlink:href="http://grbio.org/institution/natural-history-museum-london" xlink:type="simple">NHMUK</named-content> 1907.12.30.241 <bold>P</bold><italic><tp:taxon-name><tp:taxon-name-part taxon-name-part-type="genus" reg="Oospira">Oospira</tp:taxon-name-part><tp:taxon-name-part taxon-name-part-type="species" reg="vespa">vespa</tp:taxon-name-part></tp:taxon-name></italic>, paralectotype <named-content xmlns:xlink="http://www.w3.org/1999/xlink" content-type="dwc:institutional_code" xlink:title="Museum of Comparative Zoology, Harvard University, Massachusetts" xlink:href="http://grbio.org/institution/museum-comparative-zoology" xlink:type="simple">MCZ</named-content> 169456 and <bold>Q</bold><italic><tp:taxon-name><tp:taxon-name-part taxon-name-part-type="genus" reg="Oospira">Oospira</tp:taxon-name-part><tp:taxon-name-part taxon-name-part-type="species" reg="zediopsis">zediopsis</tp:taxon-name-part></tp:taxon-name></italic> sp. nov., holotype <named-content xmlns:xlink="http://www.w3.org/1999/xlink" content-type="dwc:institutional_code" xlink:title="Chulalongkorn University Museum of Zoology" xlink:href="http://grbio.org/institution/chulalongkorn-university" xlink:type="simple">CUMZ</named-content> 13064. Photo: P. Maestrati, <named-content xmlns:xlink="http://www.w3.org/1999/xlink" content-type="dwc:institutional_code" xlink:title="Muséum National ďHistoire Naturelle, Paris" xlink:href="http://grbio.org/institution/museum-national-dhistoire-naturelle-2" xlink:type="simple">MNHN</named-content> (<bold>A</bold>), A Persson, <named-content xmlns:xlink="http://www.w3.org/1999/xlink" content-type="dwc:institutional_code" xlink:title="Swedish Museum of Natural History, Stockholm" xlink:href="http://grbio.org/institution/swedish-museum-natural-history" xlink:type="simple">SMNH</named-content> (<bold>C</bold>).</p></caption><graphic xmlns:xlink="http://www.w3.org/1999/xlink" xlink:href="zookeys-1160-001_article-98022__-g019.jpg" position="float" orientation="portrait" xlink:type="simple" id="oo_845481.jpg"><uri content-type="original_file" xlink:type="simple">https://binary.pensoft.net/fig/845481</uri></graphic></fig><table-wrap id="T2" position="float" orientation="portrait"><label>Table 2.</label><caption><p>Comparison of shell characters of all species from Myanmar examined in this study.</p></caption><table id="TID0E5JDI" rules="all"><tbody><tr><th rowspan="1" colspan="1">Species</th><th rowspan="1" colspan="1">Inferior lamella</th><th rowspan="1" colspan="1">Transition from superior to spiralis lamella</th><th rowspan="1" colspan="1">Subcolumellaris in oblique view</th><th rowspan="1" colspan="1">Palatal plicae number/ positions</th><th rowspan="1" colspan="1">Clausilium position / shape</th><th rowspan="1" colspan="1">Spire</th></tr><tr><td rowspan="1" colspan="1">
                      <italic>
                        <tp:taxon-name><tp:taxon-name-part taxon-name-part-type="genus" reg="Phaedusa">P.</tp:taxon-name-part><tp:taxon-name-part taxon-name-part-type="species" reg="shanica">shanica</tp:taxon-name-part></tp:taxon-name>
                      </italic>
                    </td><td rowspan="1" colspan="1">spirally ascending</td><td rowspan="1" colspan="1">connect to almost separate</td><td rowspan="1" colspan="1">visible</td><td rowspan="1" colspan="1">3/ 2<sup>nd</sup> weakest and lateral</td><td rowspan="1" colspan="1">lateral/ broad and round</td><td rowspan="1" colspan="1">regularly attenuated</td></tr><tr><td rowspan="1" colspan="1">
                      <italic>
                        <tp:taxon-name><tp:taxon-name-part taxon-name-part-type="genus" reg="Phaedusa">P.</tp:taxon-name-part><tp:taxon-name-part taxon-name-part-type="species" reg="burmanica">burmanica</tp:taxon-name-part></tp:taxon-name>
                      </italic>
                    </td><td rowspan="1" colspan="1">spirally ascending</td><td rowspan="1" colspan="1">connect or separate</td><td rowspan="1" colspan="1">visible</td><td rowspan="1" colspan="1">5/ 3<sup>rd</sup> and 4<sup>th</sup> weakest and lateral</td><td rowspan="1" colspan="1">lateral/ broad, round and with hook</td><td rowspan="1" colspan="1">regularly attenuated</td></tr><tr><td rowspan="1" colspan="1">
                      <italic>
                        <tp:taxon-name><tp:taxon-name-part taxon-name-part-type="genus" reg="Phaedusa">P.</tp:taxon-name-part><tp:taxon-name-part taxon-name-part-type="species" reg="bocki">bocki</tp:taxon-name-part><tp:taxon-name-part taxon-name-part-type="subspecies" reg="menglunanensis">menglunanensis</tp:taxon-name-part></tp:taxon-name>
                      </italic>
                    </td><td rowspan="1" colspan="1">spirally ascending</td><td rowspan="1" colspan="1">connect / low <abbrev xmlns:xlink="http://www.w3.org/1999/xlink" xlink:title="atrium" id="ABBRID0EESAG" xlink:type="simple">at</abbrev> transition to spiralis</td><td rowspan="1" colspan="1">visible</td><td rowspan="1" colspan="1">4–5/ reduced towards anterior and lateral</td><td rowspan="1" colspan="1">lateral/ broad, round and with hook</td><td rowspan="1" colspan="1">regularly attenuated</td></tr><tr><td rowspan="1" colspan="1">
                      <italic>
                        <tp:taxon-name><tp:taxon-name-part taxon-name-part-type="genus" reg="Oospira">O.</tp:taxon-name-part><tp:taxon-name-part taxon-name-part-type="species" reg="philippiana">philippiana</tp:taxon-name-part></tp:taxon-name>
                      </italic>
                    </td><td rowspan="1" colspan="1">steeply ascending</td><td rowspan="1" colspan="1">connected / distinctly low <abbrev xmlns:xlink="http://www.w3.org/1999/xlink" xlink:title="atrium" id="ABBRID0ELTAG" xlink:type="simple">at</abbrev> transition to spiralis</td><td rowspan="1" colspan="1">visible</td><td rowspan="1" colspan="1">7–9/ reduced towards anterior and lateral</td><td rowspan="1" colspan="1">lateral/ slightly broad</td><td rowspan="1" colspan="1">blunt and regularly attenuated</td></tr><tr><td rowspan="1" colspan="1">
                      <italic>
                        <tp:taxon-name><tp:taxon-name-part taxon-name-part-type="genus" reg="Oospira">O.</tp:taxon-name-part><tp:taxon-name-part taxon-name-part-type="species" reg="bulbus">bulbus</tp:taxon-name-part></tp:taxon-name>
                      </italic>
                    </td><td rowspan="1" colspan="1">steeply ascending</td><td rowspan="1" colspan="1">connected / distinctly low <abbrev xmlns:xlink="http://www.w3.org/1999/xlink" xlink:title="atrium" id="ABBRID0ESUAG" xlink:type="simple">at</abbrev> transition to spiralis</td><td rowspan="1" colspan="1">invisible</td><td rowspan="1" colspan="1">5/ nearly equal, reduced towards anterior and lateral</td><td rowspan="1" colspan="1">lateral/ narrow</td><td rowspan="1" colspan="1">round and rapidly grow</td></tr><tr><td rowspan="1" colspan="1">
                      <italic>
                        <tp:taxon-name><tp:taxon-name-part taxon-name-part-type="genus" reg="Oospira">O.</tp:taxon-name-part><tp:taxon-name-part taxon-name-part-type="species" reg="ovata">ovata</tp:taxon-name-part></tp:taxon-name>
                      </italic>
                    </td><td rowspan="1" colspan="1">steeply ascending</td><td rowspan="1" colspan="1">connected / distinctly low <abbrev xmlns:xlink="http://www.w3.org/1999/xlink" xlink:title="atrium" id="ABBRID0EZVAG" xlink:type="simple">at</abbrev> transition to spiralis</td><td rowspan="1" colspan="1">visible</td><td rowspan="1" colspan="1">6–7/ gradually reduced towards anterior and lateral</td><td rowspan="1" colspan="1">lateral/ narrow</td><td rowspan="1" colspan="1">blunt and rapidly grow</td></tr><tr><td rowspan="1" colspan="1">
                      <italic>
                        <tp:taxon-name><tp:taxon-name-part taxon-name-part-type="genus" reg="Oospira">O.</tp:taxon-name-part><tp:taxon-name-part taxon-name-part-type="species" reg="stoliczkana">stoliczkana</tp:taxon-name-part></tp:taxon-name>
                      </italic>
                    </td><td rowspan="1" colspan="1">steeply ascending</td><td rowspan="1" colspan="1">connected / distinctly low <abbrev xmlns:xlink="http://www.w3.org/1999/xlink" xlink:title="atrium" id="ABBRID0EAXAG" xlink:type="simple">at</abbrev> transition to spiralis</td><td rowspan="1" colspan="1">visible</td><td rowspan="1" colspan="1">8–10/ gradually reduced towards anterior and lateral</td><td rowspan="1" colspan="1">lateral/ slightly broad</td><td rowspan="1" colspan="1">blunt and regularly attenuated</td></tr><tr><td rowspan="1" colspan="1">
                      <italic>
                        <tp:taxon-name><tp:taxon-name-part taxon-name-part-type="genus" reg="Oospira">O.</tp:taxon-name-part><tp:taxon-name-part taxon-name-part-type="species" reg="gouldiana">gouldiana</tp:taxon-name-part></tp:taxon-name>
                      </italic>
                    </td><td rowspan="1" colspan="1">steeply ascending</td><td rowspan="1" colspan="1">connected / slightly low <abbrev xmlns:xlink="http://www.w3.org/1999/xlink" xlink:title="atrium" id="ABBRID0EHYAG" xlink:type="simple">at</abbrev> transition to spiralis</td><td rowspan="1" colspan="1">invisible</td><td rowspan="1" colspan="1">5/ 1<sup>st</sup> and 4<sup>th</sup> or 5<sup>th</sup> longest, parallelly, or irregularly oblique, and lateral</td><td rowspan="1" colspan="1">lateral/ narrow</td><td rowspan="1" colspan="1">regularly attenuated, 3 to 4 apical whorls white</td></tr><tr><td rowspan="1" colspan="1">
                      <italic>
                        <tp:taxon-name><tp:taxon-name-part taxon-name-part-type="genus" reg="Oospira">O.</tp:taxon-name-part><tp:taxon-name-part taxon-name-part-type="species" reg="andersoniana">andersoniana</tp:taxon-name-part></tp:taxon-name>
                      </italic>
                    </td><td rowspan="1" colspan="1">steeply ascending</td><td rowspan="1" colspan="1">connected / indistinct <abbrev xmlns:xlink="http://www.w3.org/1999/xlink" xlink:title="atrium" id="ABBRID0EVZAG" xlink:type="simple">at</abbrev> transition to spiralis</td><td rowspan="1" colspan="1">invisible</td><td rowspan="1" colspan="1">3–5 / 3<sup>rd</sup> longest, parallelly oblique, and lateral</td><td rowspan="1" colspan="1">lateral/ narrow</td><td rowspan="1" colspan="1">regularly attenuated</td></tr><tr><td rowspan="1" colspan="1">
                      <italic>
                        <tp:taxon-name><tp:taxon-name-part taxon-name-part-type="genus" reg="Oospira">O.</tp:taxon-name-part><tp:taxon-name-part taxon-name-part-type="species" reg="magna">magna</tp:taxon-name-part></tp:taxon-name>
                      </italic>
                    </td><td rowspan="1" colspan="1">steeply ascending</td><td rowspan="1" colspan="1">connected / indistinct <abbrev xmlns:xlink="http://www.w3.org/1999/xlink" xlink:title="atrium" id="ABBRID0E61AG" xlink:type="simple">at</abbrev> transition to spiralis</td><td rowspan="1" colspan="1">invisible</td><td rowspan="1" colspan="1">4–6 / 4<sup>th</sup> longest, parallelly oblique, and ventral-lateral (almost horizontal)</td><td rowspan="1" colspan="1">ventral/ narrow</td><td rowspan="1" colspan="1">regularly attenuated, 3 to 4 apical whorls white</td></tr><tr><td rowspan="1" colspan="1">
                      <italic>
                        <tp:taxon-name><tp:taxon-name-part taxon-name-part-type="genus" reg="Oospira">O.</tp:taxon-name-part><tp:taxon-name-part taxon-name-part-type="species" reg="shanensis">shanensis</tp:taxon-name-part></tp:taxon-name>
                      </italic>
                    </td><td rowspan="1" colspan="1">steeply ascending</td><td rowspan="1" colspan="1">connected / indistinct <abbrev xmlns:xlink="http://www.w3.org/1999/xlink" xlink:title="atrium" id="ABBRID0EJ3AG" xlink:type="simple">at</abbrev> transition to spiralis</td><td rowspan="1" colspan="1">visible</td><td rowspan="1" colspan="1">5 / 4<sup>th</sup> longest and curved, parallel, and ventral-lateral (almost horizontal)</td><td rowspan="1" colspan="1">lateral/ broad, round and with hook</td><td rowspan="1" colspan="1">regularly attenuated</td></tr><tr><td rowspan="1" colspan="1"><italic><tp:taxon-name><tp:taxon-name-part taxon-name-part-type="genus" reg="Oospira">O.</tp:taxon-name-part><tp:taxon-name-part taxon-name-part-type="species" reg="luneainopsis">luneainopsis</tp:taxon-name-part></tp:taxon-name></italic> sp. nov.</td><td rowspan="1" colspan="1">steeply ascending</td><td rowspan="1" colspan="1">connected / slightly low <abbrev xmlns:xlink="http://www.w3.org/1999/xlink" xlink:title="atrium" id="ABBRID0ET4AG" xlink:type="simple">at</abbrev> transition to spiralis</td><td rowspan="1" colspan="1">invisible</td><td rowspan="1" colspan="1">4 / 4<sup>th</sup> longest, parallelly oblique, and lateral</td><td rowspan="1" colspan="1">lateral/ narrow, slightly pointed <abbrev xmlns:xlink="http://www.w3.org/1999/xlink" xlink:title="atrium" id="ABBRID0EE5AG" xlink:type="simple">at</abbrev> tip</td><td rowspan="1" colspan="1">blunt and regularly attenuated</td></tr><tr><td rowspan="1" colspan="1"><italic><tp:taxon-name><tp:taxon-name-part taxon-name-part-type="genus" reg="Oospira">O.</tp:taxon-name-part><tp:taxon-name-part taxon-name-part-type="species" reg="zediopsis">zediopsis</tp:taxon-name-part></tp:taxon-name></italic> sp. nov.</td><td rowspan="1" colspan="1">steeply ascending</td><td rowspan="1" colspan="1">connected / slightly low <abbrev xmlns:xlink="http://www.w3.org/1999/xlink" xlink:title="atrium" id="ABBRID0EC6AG" xlink:type="simple">at</abbrev> transition to spiralis</td><td rowspan="1" colspan="1">invisible</td><td rowspan="1" colspan="1">4–5 / 4<sup>th</sup> longest, parallelly oblique, and lateral</td><td rowspan="1" colspan="1">lateral/ narrow</td><td rowspan="1" colspan="1">regularly attenuated, 4 to 5 apical whorls white</td></tr></tbody></table></table-wrap><table-wrap id="T3" position="float" orientation="portrait"><label>Table 3.</label><caption><p>Comparison of genital characters of all species from Myanmar examined in this study.</p></caption><table id="TID0EO1DI" rules="all"><tbody><tr><th rowspan="1" colspan="1">Species</th><th rowspan="1" colspan="1">Penis / epiphallus</th><th rowspan="1" colspan="1">Internal sculpture of penis</th><th rowspan="1" colspan="1">Internal sculpture of epiphallus</th><th rowspan="1" colspan="1">Distal and proximal lengths of pedunculus</th></tr><tr><td rowspan="1" colspan="1">
                      <italic>
                        <tp:taxon-name><tp:taxon-name-part taxon-name-part-type="genus" reg="Phaedusa">P.</tp:taxon-name-part><tp:taxon-name-part taxon-name-part-type="species" reg="shanica">shanica</tp:taxon-name-part></tp:taxon-name>
                      </italic>
                    </td><td rowspan="1" colspan="1">muscular, large / ca. same diameter with penis</td><td rowspan="1" colspan="1">smooth surface of longitudinal folds</td><td rowspan="1" colspan="1">papillae arranged in oblique rows</td><td rowspan="1" colspan="1">distal longer than proximal</td></tr><tr><td rowspan="1" colspan="1">
                      <italic>
                        <tp:taxon-name><tp:taxon-name-part taxon-name-part-type="genus" reg="Phaedusa">P.</tp:taxon-name-part><tp:taxon-name-part taxon-name-part-type="species" reg="burmanica">burmanica</tp:taxon-name-part></tp:taxon-name>
                      </italic>
                    </td><td rowspan="1" colspan="1">muscular, large / ca. same diameter with penis</td><td rowspan="1" colspan="1">wavy surface of longitudinal folds</td><td rowspan="1" colspan="1">wavy longitudinal folds and papillae arranged in oblique rows</td><td rowspan="1" colspan="1">distal longer than proximal</td></tr><tr><td rowspan="1" colspan="1">
                      <italic>
                        <tp:taxon-name><tp:taxon-name-part taxon-name-part-type="genus" reg="Oospira">O.</tp:taxon-name-part><tp:taxon-name-part taxon-name-part-type="species" reg="philippiana">philippiana</tp:taxon-name-part></tp:taxon-name>
                      </italic>
                    </td><td rowspan="1" colspan="1">muscular, large / narrower than penis</td><td rowspan="1" colspan="1">chevron-shaped and smooth surface of longitudinal folds</td><td rowspan="1" colspan="1">elevated papillae arranged in oblique rows</td><td rowspan="1" colspan="1">distal shorter than proximal</td></tr><tr><td rowspan="1" colspan="1">
                      <italic>
                        <tp:taxon-name><tp:taxon-name-part taxon-name-part-type="genus" reg="Oospira">O.</tp:taxon-name-part><tp:taxon-name-part taxon-name-part-type="species" reg="bulbus">bulbus</tp:taxon-name-part></tp:taxon-name>
                      </italic>
                    </td><td rowspan="1" colspan="1">muscular, large / narrower than penis</td><td rowspan="1" colspan="1">chevron-shaped and little wavy surface of longitudinal folds</td><td rowspan="1" colspan="1">elevated papillae arranged in oblique rows</td><td rowspan="1" colspan="1">distal ca. same as proximal</td></tr><tr><td rowspan="1" colspan="1">
                      <italic>
                        <tp:taxon-name><tp:taxon-name-part taxon-name-part-type="genus" reg="Oospira">O.</tp:taxon-name-part><tp:taxon-name-part taxon-name-part-type="species" reg="ovata">ovata</tp:taxon-name-part></tp:taxon-name>
                      </italic>
                    </td><td rowspan="1" colspan="1">muscular, large / narrower than penis</td><td rowspan="1" colspan="1">V-shaped rows and smooth surface of longitudinal folds</td><td rowspan="1" colspan="1">rounded papillae arranged in oblique rows</td><td rowspan="1" colspan="1">distal longer than proximal</td></tr><tr><td rowspan="1" colspan="1">
                      <italic>
                        <tp:taxon-name><tp:taxon-name-part taxon-name-part-type="genus" reg="Oospira">O.</tp:taxon-name-part><tp:taxon-name-part taxon-name-part-type="species" reg="stoliczkana">stoliczkana</tp:taxon-name-part></tp:taxon-name>
                      </italic>
                    </td><td rowspan="1" colspan="1">muscular, large / narrower than penis</td><td rowspan="1" colspan="1">nearly V-shaped and oblique smooth surface of longitudinal folds</td><td rowspan="1" colspan="1">elevated papillae arranged in nearly oblique rows</td><td rowspan="1" colspan="1">distal longer than proximal</td></tr><tr><td rowspan="1" colspan="1">
                      <italic>
                        <tp:taxon-name><tp:taxon-name-part taxon-name-part-type="genus" reg="Oospira">O.</tp:taxon-name-part><tp:taxon-name-part taxon-name-part-type="species" reg="gouldiana">gouldiana</tp:taxon-name-part></tp:taxon-name>
                      </italic>
                    </td><td rowspan="1" colspan="1">moderately muscular, slender / nearly same or narrower diameter than penis</td><td rowspan="1" colspan="1">smooth surface of longitudinal folds</td><td rowspan="1" colspan="1">irregular corrugated folds and papillae arranged in oblique rows</td><td rowspan="1" colspan="1">distal ca. same as proximal</td></tr><tr><td rowspan="1" colspan="1">
                      <italic>
                        <tp:taxon-name><tp:taxon-name-part taxon-name-part-type="genus" reg="Oospira">O.</tp:taxon-name-part><tp:taxon-name-part taxon-name-part-type="species" reg="andersoniana">andersoniana</tp:taxon-name-part></tp:taxon-name>
                      </italic>
                    </td><td rowspan="1" colspan="1">moderately muscular, slender / nearly same or narrower diameter than penis</td><td rowspan="1" colspan="1">smooth surface of longitudinal folds</td><td rowspan="1" colspan="1">scattered papillae arranged obliquely to irregularly spaced rows</td><td rowspan="1" colspan="1">distal longer than proximal</td></tr><tr><td rowspan="1" colspan="1">
                      <italic>
                        <tp:taxon-name><tp:taxon-name-part taxon-name-part-type="genus" reg="Oospira">O.</tp:taxon-name-part><tp:taxon-name-part taxon-name-part-type="species" reg="magna">magna</tp:taxon-name-part></tp:taxon-name>
                      </italic>
                    </td><td rowspan="1" colspan="1">moderately muscular, slender / nearly equal diameter with penis</td><td rowspan="1" colspan="1">smooth surface of longitudinal folds</td><td rowspan="1" colspan="1">papillae arranged in oblique rows</td><td rowspan="1" colspan="1">distal shorter than proximal</td></tr><tr><td rowspan="1" colspan="1">
                      <italic>
                        <tp:taxon-name><tp:taxon-name-part taxon-name-part-type="genus" reg="Oospira">O.</tp:taxon-name-part><tp:taxon-name-part taxon-name-part-type="species" reg="shanensis">shanensis</tp:taxon-name-part></tp:taxon-name>
                      </italic>
                    </td><td rowspan="1" colspan="1">muscular, large / ca. same diameter with penis</td><td rowspan="1" colspan="1">corrugated surface of longitudinal folds</td><td rowspan="1" colspan="1">reticulated pattern</td><td rowspan="1" colspan="1">distal longer than proximal</td></tr></tbody></table></table-wrap><fig id="F10" position="float" orientation="portrait"><object-id xmlns:xlink="http://www.w3.org/1999/xlink" content-type="doi" xlink:type="simple">10.3897/zookeys.1160.98022.figure10</object-id><object-id xmlns:xlink="http://www.w3.org/1999/xlink" content-type="arpha" xlink:type="simple">0DC1D88D-1076-5069-94EB-70D4E98D29A6</object-id><label>Figure 10.</label><caption><p>Genital anatomy of <bold>A–D</bold><italic><tp:taxon-name><tp:taxon-name-part taxon-name-part-type="genus" reg="Oospira">Oospira</tp:taxon-name-part><tp:taxon-name-part taxon-name-part-type="species" reg="ovata">ovata</tp:taxon-name-part></tp:taxon-name></italic>, specimen <named-content xmlns:xlink="http://www.w3.org/1999/xlink" content-type="dwc:institutional_code" xlink:title="Chulalongkorn University Museum of Zoology" xlink:href="http://grbio.org/institution/chulalongkorn-university" xlink:type="simple">CUMZ</named-content> 13045 <bold>A</bold> whole reproductive system <bold>B</bold> internal sculpture of penis <bold>C</bold> transition from penis to epiphallus <bold>D</bold> internal sculpture of epiphallus and <bold>E–H</bold><italic><tp:taxon-name><tp:taxon-name-part taxon-name-part-type="genus" reg="Oospira">Oospira</tp:taxon-name-part><tp:taxon-name-part taxon-name-part-type="species" reg="stoliczkana">stoliczkana</tp:taxon-name-part></tp:taxon-name></italic>, specimen <named-content xmlns:xlink="http://www.w3.org/1999/xlink" content-type="dwc:institutional_code" xlink:title="Chulalongkorn University Museum of Zoology" xlink:href="http://grbio.org/institution/chulalongkorn-university" xlink:type="simple">CUMZ</named-content> 13047 <bold>E</bold> whole reproductive system <bold>F</bold> internal sculpture of penis <bold>G</bold> transition from penis to epiphallus <bold>H</bold> internal sculpture of epiphallus. Yellow arrows indicate approximate transitional position from penis to epiphallus.</p></caption><graphic xmlns:xlink="http://www.w3.org/1999/xlink" xlink:href="zookeys-1160-001_article-98022__-g010.jpg" position="float" orientation="portrait" xlink:type="simple" id="oo_845472.jpg"><uri content-type="original_file" xlink:type="simple">https://binary.pensoft.net/fig/845472</uri></graphic></fig><table-wrap id="T1" position="float" orientation="portrait"><label>Table 1.</label><caption><p>Shell measurements of clausiliid species examined in this study. The numbers listed with collection localities correspond to the map in Fig. <xref ref-type="fig" rid="F1">1</xref>. Asterisks indicate incomplete (apex broken; not decollated) shells. <abbrev xmlns:xlink="http://www.w3.org/1999/xlink" xlink:title="shell height" id="ABBRID0EZOAC" xlink:type="simple">SH</abbrev>: shell height; <abbrev xmlns:xlink="http://www.w3.org/1999/xlink" xlink:title="shell width" id="ABBRID0E4OAC" xlink:type="simple">SW</abbrev>: shell width.</p></caption><table id="TID0EGMCI" rules="all"><tbody><tr><th rowspan="2" colspan="1">Species no., locality no., and <named-content xmlns:xlink="http://www.w3.org/1999/xlink" content-type="dwc:institutional_code" xlink:title="Chulalongkorn University Museum of Zoology" xlink:href="http://grbio.org/institution/chulalongkorn-university" xlink:type="simple">CUMZ</named-content> no.</th><th rowspan="2" colspan="1">Number of specimens</th><th rowspan="1" colspan="2">Ranges, mean ± S.D. in mm</th><th rowspan="2" colspan="1"><abbrev xmlns:xlink="http://www.w3.org/1999/xlink" xlink:title="shell height" id="ABBRID0EZPAC" xlink:type="simple">SH</abbrev>/<abbrev xmlns:xlink="http://www.w3.org/1999/xlink" xlink:title="shell width" id="ABBRID0E4PAC" xlink:type="simple">SW</abbrev> ratio</th><th rowspan="2" colspan="1">Number of whorls</th></tr><tr><th rowspan="1" colspan="1">Shell height</th><th rowspan="1" colspan="1">Shell width</th></tr><tr><td rowspan="1" colspan="6">1. <italic><tp:taxon-name><tp:taxon-name-part taxon-name-part-type="genus" reg="Phaedusa">Phaedusa</tp:taxon-name-part><tp:taxon-name-part taxon-name-part-type="species" reg="shanica">shanica</tp:taxon-name-part></tp:taxon-name></italic></td></tr><tr><td rowspan="1" colspan="1">1. Pyinyaung Village, Meiktila, Mandalay (13032, 13033)</td><td rowspan="1" colspan="1">46</td><td rowspan="1" colspan="1">16.0–18.0 16.88 ± 0.87</td><td rowspan="1" colspan="1">3.0–3.4 3.25 ± 0.13</td><td rowspan="1" colspan="1">5.0–5.5 5.22 ± 0.26</td><td rowspan="1" colspan="1">11–13½</td></tr><tr><td rowspan="1" colspan="6">2. <italic><tp:taxon-name><tp:taxon-name-part taxon-name-part-type="genus" reg="Phaedusa">Phaedusa</tp:taxon-name-part><tp:taxon-name-part taxon-name-part-type="species" reg="burmanica">burmanica</tp:taxon-name-part></tp:taxon-name></italic></td></tr><tr><td rowspan="1" colspan="1">2. Myin Ma Hti, Kalaw, Shan (13034, 13035)</td><td rowspan="1" colspan="1">2</td><td rowspan="1" colspan="1">24.0–25.3 24.76 ± 0.68</td><td rowspan="1" colspan="1">5.0–5.4 5.16 ± 0.20</td><td rowspan="1" colspan="1">4.68–4.9 4.79 ± 0.10</td><td rowspan="1" colspan="1">12, 13</td></tr><tr><td rowspan="1" colspan="6">3. <italic><tp:taxon-name><tp:taxon-name-part taxon-name-part-type="genus" reg="Phaedusa">Phaedusa</tp:taxon-name-part><tp:taxon-name-part taxon-name-part-type="species" reg="bocki">bocki</tp:taxon-name-part><tp:taxon-name-part taxon-name-part-type="subspecies" reg="menglunanensis">menglunanensis</tp:taxon-name-part></tp:taxon-name></italic></td></tr><tr><td rowspan="1" colspan="1">3. Aik Kham Cave, Taunggyi, Shan (13036)</td><td rowspan="1" colspan="1">3*</td><td rowspan="1" colspan="1">22.8, 23.9, 24.0</td><td rowspan="1" colspan="1">4.3, 4.5, 5.0</td><td rowspan="1" colspan="1">4.8–5.3 5.13±0.29</td><td rowspan="1" colspan="1">12–13</td></tr><tr><td rowspan="1" colspan="6">4. <italic><tp:taxon-name><tp:taxon-name-part taxon-name-part-type="genus" reg="Oospira">Oospira</tp:taxon-name-part><tp:taxon-name-part taxon-name-part-type="species" reg="philippiana">philippiana</tp:taxon-name-part></tp:taxon-name></italic></td></tr><tr><td rowspan="1" colspan="1">4. Saddan Cave, Mawlamyine, Mon (13037)</td><td rowspan="1" colspan="1">10</td><td rowspan="1" colspan="1">21.6–23.0 22.22 ± 0.64</td><td rowspan="1" colspan="1">7.0–8.2 7.76 ± 0.45</td><td rowspan="1" colspan="1">2.8–3.1 2.86 ± 0.12</td><td rowspan="1" colspan="1">5–6</td></tr><tr><td rowspan="1" colspan="1">5. Kayon Cave, Mawlamyine, Mon (13038, 13039)</td><td rowspan="1" colspan="1">21</td><td rowspan="1" colspan="1">21.0–22.6 21.96 ± 0.61</td><td rowspan="1" colspan="1">7.2–8.0 7.52 ± 0.30</td><td rowspan="1" colspan="1">2.8–3.0 2.92 ± 0.07</td><td rowspan="1" colspan="1">5–6</td></tr><tr><td rowspan="1" colspan="1">6. Pha Boang Cave, Mawlamyine Mon (13040¸ 13041)</td><td rowspan="1" colspan="1">24</td><td rowspan="1" colspan="1">25.5–26.6 25.95 ± 0.47</td><td rowspan="1" colspan="1">7.9–8.2 8.02 ± 0.12</td><td rowspan="1" colspan="1">3.2–3.3 3.23 ± 0.03</td><td rowspan="1" colspan="1">6–6½</td></tr><tr><td rowspan="1" colspan="6">5. <italic><tp:taxon-name><tp:taxon-name-part taxon-name-part-type="genus" reg="Oospira">Oospira</tp:taxon-name-part><tp:taxon-name-part taxon-name-part-type="species" reg="bulbus">bulbus</tp:taxon-name-part></tp:taxon-name></italic></td></tr><tr><td rowspan="1" colspan="1">7. Sanbel Cave, Mawlamyine, Mon (13042, 13043)</td><td rowspan="1" colspan="1">18</td><td rowspan="1" colspan="1">19.39–19.78 19.56 ± 0.17</td><td rowspan="1" colspan="1">8.00–8.55 8.30±0.19</td><td rowspan="1" colspan="1">2.28–2.42 23.57±0.05</td><td rowspan="1" colspan="1">5–5½</td></tr><tr><td rowspan="1" colspan="6">6. <italic><tp:taxon-name><tp:taxon-name-part taxon-name-part-type="genus" reg="Oospira">Oospira</tp:taxon-name-part><tp:taxon-name-part taxon-name-part-type="species" reg="ovata">ovata</tp:taxon-name-part></tp:taxon-name></italic></td></tr><tr><td rowspan="1" colspan="1">8. Pathein Mountain, Mawlamyine, Mon (13044, 13045)</td><td rowspan="1" colspan="1">26</td><td rowspan="1" colspan="1">16.8–18.4 17.60±0.59</td><td rowspan="1" colspan="1">6.7–7.1 6.92 ± 0.20</td><td rowspan="1" colspan="1">2.5–2.7 2.54 ± 0.08</td><td rowspan="1" colspan="1">5–5½</td></tr><tr><td rowspan="1" colspan="6">7. <italic><tp:taxon-name><tp:taxon-name-part taxon-name-part-type="genus" reg="Oospira">Oospira</tp:taxon-name-part><tp:taxon-name-part taxon-name-part-type="species" reg="stoliczkana">stoliczkana</tp:taxon-name-part></tp:taxon-name></italic></td></tr><tr><td rowspan="1" colspan="1">9. Phra Cave, Tanintharyi (13046, 13047)</td><td rowspan="1" colspan="1">5</td><td rowspan="1" colspan="1">21.6–25 23.47 ± 1.64</td><td rowspan="1" colspan="1">6.7–7.1 6.92 ± 0.17</td><td rowspan="1" colspan="1">3.1–3.6 3.39 ± 0.22</td><td rowspan="1" colspan="1">6–6½</td></tr><tr><td rowspan="1" colspan="6">8. <italic><tp:taxon-name><tp:taxon-name-part taxon-name-part-type="genus" reg="Oospira">Oospira</tp:taxon-name-part><tp:taxon-name-part taxon-name-part-type="species" reg="gouldiana">gouldiana</tp:taxon-name-part></tp:taxon-name></italic></td></tr><tr><td rowspan="1" colspan="1">10. Bardai Mountain, Hpa-an, Kayin (13048)</td><td rowspan="1" colspan="1">25</td><td rowspan="1" colspan="1">24.8–29.0 26.10 ± 1.69</td><td rowspan="1" colspan="1">5.7–6.2 5.90 ± 0.21</td><td rowspan="1" colspan="1">4.1–4.8 4.42 ± 0.25</td><td rowspan="1" colspan="1">10–11</td></tr><tr><td rowspan="1" colspan="1">11. Kaw Ka Thaung, Hpa-an, Kayin (13049)</td><td rowspan="1" colspan="1">23</td><td rowspan="1" colspan="1">25.8–27.8 26.81 ± 0.88</td><td rowspan="1" colspan="1">6–7 5.97 ± 0.32</td><td rowspan="1" colspan="1">4.3–4.9 4.50 ± 0.28</td><td rowspan="1" colspan="1">10–11</td></tr><tr><td rowspan="1" colspan="1">12. Lun Nga Mountain, Hpa-an, Kayin (13050)</td><td rowspan="1" colspan="1">18</td><td rowspan="1" colspan="1">24.0–27.0 26.32 ± 1.41</td><td rowspan="1" colspan="1">5.7–6.5 6.11 ± 0.34</td><td rowspan="1" colspan="1">4.0–4.9 4.31 ± 0.27</td><td rowspan="1" colspan="1">11–12</td></tr><tr><td rowspan="1" colspan="1">13. Sadhdan Cave, Hpa-an, Kayin (13051)</td><td rowspan="1" colspan="1">2*</td><td rowspan="1" colspan="1">25.0, 29.0</td><td rowspan="1" colspan="1">5.4, 6.2</td><td rowspan="1" colspan="1">4.63–46.7 4.65±0.34</td><td rowspan="1" colspan="1">11, 11½</td></tr><tr><td rowspan="1" colspan="1">14. Taung Lay Cave, Hpa-an, Kayin (13052)</td><td rowspan="1" colspan="1">30</td><td rowspan="1" colspan="1">28.1–29.2 28.50 ± 0.47</td><td rowspan="1" colspan="1">5.6–5.9 5.80 ± 0.14</td><td rowspan="1" colspan="1">4.77–5.21 4.91 ± 0.17</td><td rowspan="1" colspan="1">11½–12</td></tr><tr><td rowspan="1" colspan="1">15. Waiponla Mountain, Hpa-an, Kayin (13053, 13054)</td><td rowspan="1" colspan="1">4*</td><td rowspan="1" colspan="1">26.0–27.5 26.42 ±0.72</td><td rowspan="1" colspan="1">6.0–7.0 6.52±0.41</td><td rowspan="1" colspan="1">3.92–4.33 4.05±0.18</td><td rowspan="1" colspan="1">8–8½</td></tr><tr><td rowspan="1" colspan="1">16. Rathye Pyan Cave, Hpa-an, Kayin (13055)</td><td rowspan="1" colspan="1">1*</td><td rowspan="1" colspan="1">21.83</td><td rowspan="1" colspan="1">6.1</td><td rowspan="1" colspan="1">3.57</td><td rowspan="1" colspan="1">6</td></tr><tr><td rowspan="1" colspan="6">9. <italic><tp:taxon-name><tp:taxon-name-part taxon-name-part-type="genus" reg="Oospira">Oospira</tp:taxon-name-part><tp:taxon-name-part taxon-name-part-type="species" reg="andersoniana">andersoniana</tp:taxon-name-part></tp:taxon-name></italic></td></tr><tr><td rowspan="1" colspan="1">17. Phra Cave, Tanintharyi (13056, 13057)</td><td rowspan="1" colspan="1">34</td><td rowspan="1" colspan="1">18.6–22.0 19.75 ± 1.26</td><td rowspan="1" colspan="1">4.1–4.4 4.28 ± 0.13</td><td rowspan="1" colspan="1">4.3–5.0 4.60 ± 0.22</td><td rowspan="1" colspan="1">9–10</td></tr><tr><td rowspan="1" colspan="6">10. <italic><tp:taxon-name><tp:taxon-name-part taxon-name-part-type="genus" reg="Oospira">Oospira</tp:taxon-name-part><tp:taxon-name-part taxon-name-part-type="species" reg="magna">magna</tp:taxon-name-part></tp:taxon-name></italic></td></tr><tr><td rowspan="1" colspan="1">18. Bayin Nyi Cave, Hpa-an, Kayin (13058, 13059)</td><td rowspan="1" colspan="1">4</td><td rowspan="1" colspan="1">21.8–26.3 24.68 ± 1.76</td><td rowspan="1" colspan="1">5.3–5.5 5.38 ± 0.08</td><td rowspan="1" colspan="1">4.1–4.7 4.58 ± 0.27</td><td rowspan="1" colspan="1">10–11</td></tr><tr><td rowspan="1" colspan="6">11. <italic><tp:taxon-name><tp:taxon-name-part taxon-name-part-type="genus" reg="Oospira">Oospira</tp:taxon-name-part><tp:taxon-name-part taxon-name-part-type="species" reg="shanensis">shanensis</tp:taxon-name-part></tp:taxon-name></italic></td></tr><tr><td rowspan="1" colspan="1">19. Nanthe Cave, Kalaw, Shan (13060, 13061)</td><td rowspan="1" colspan="1">9</td><td rowspan="1" colspan="1">24.5–26.0 25.63 ± 1.00</td><td rowspan="1" colspan="1">5.9–0.6 5.93 ± 0.60</td><td rowspan="1" colspan="1">4.0–4.6 4.34 ± 0.31</td><td rowspan="1" colspan="1">12½–13</td></tr><tr><td rowspan="1" colspan="6">12. <italic><tp:taxon-name><tp:taxon-name-part taxon-name-part-type="genus" reg="Oospira">Oospira</tp:taxon-name-part><tp:taxon-name-part taxon-name-part-type="species" reg="luneainopsis">luneainopsis</tp:taxon-name-part></tp:taxon-name></italic> sp. nov.</td></tr><tr><td rowspan="1" colspan="1">20. Zwekabin Mountain, Hpa-an, Kayin (13062, 13063)</td><td rowspan="1" colspan="1">8</td><td rowspan="1" colspan="1">18.7–21.6 20.34 ± 1.34</td><td rowspan="1" colspan="1">5.6–6.0 5.72 ± 0.16</td><td rowspan="1" colspan="1">3.3–3.9 3.50 ± 0.23</td><td rowspan="1" colspan="1">7–8</td></tr><tr><td rowspan="1" colspan="6">13. <italic><tp:taxon-name><tp:taxon-name-part taxon-name-part-type="genus" reg="Oospira">Oospira</tp:taxon-name-part><tp:taxon-name-part taxon-name-part-type="species" reg="zediopsis">zediopsis</tp:taxon-name-part></tp:taxon-name></italic> sp. nov.</td></tr><tr><td rowspan="1" colspan="1">21. Weibyan Cave, Hpa-an, Kayin (13064, 13065)</td><td rowspan="1" colspan="1">50</td><td rowspan="1" colspan="1">22.4–26.8 24.98 ± 1.43</td><td rowspan="1" colspan="1">5.7–6.8 6.25 ± 0.38</td><td rowspan="1" colspan="1">3.8–4.2 4.00 ± 0.14</td><td rowspan="1" colspan="1">10–11</td></tr></tbody></table></table-wrap><fig id="F1" position="float" orientation="portrait"><object-id xmlns:xlink="http://www.w3.org/1999/xlink" content-type="doi" xlink:type="simple">10.3897/zookeys.1160.98022.figure1</object-id><object-id xmlns:xlink="http://www.w3.org/1999/xlink" content-type="arpha" xlink:type="simple">18F43AA7-B08F-5A8A-941C-34ACB7EB6BBE</object-id><label>Figure 1.</label><caption><p>Approximate collecting localities of the <italic><tp:taxon-name><tp:taxon-name-part taxon-name-part-type="genus" reg="Phaedusa">Phaedusa</tp:taxon-name-part></tp:taxon-name></italic> species (triangles) and <italic><tp:taxon-name><tp:taxon-name-part taxon-name-part-type="genus" reg="Oospira">Oospira</tp:taxon-name-part></tp:taxon-name></italic> species (circles) from Myanmar examined in this study. The numbers correspond to localities listed in Table <xref ref-type="table" rid="T1">1</xref>.</p></caption><graphic xmlns:xlink="http://www.w3.org/1999/xlink" xlink:href="zookeys-1160-001_article-98022__-g001.jpg" position="float" orientation="portrait" xlink:type="simple" id="oo_845463.jpg"><uri content-type="original_file" xlink:type="simple">https://binary.pensoft.net/fig/845463</uri></graphic></fig></tp:treatment-sec><ref-list><ref id="B83"><mixed-citation xmlns:xlink="http://www.w3.org/1999/xlink" xlink:type="simple"><person-group><name name-style="western"><surname>Szekeres</surname><given-names>M</given-names></name><name name-style="western"><surname>Grego</surname><given-names>J</given-names></name><name name-style="western"><surname>Slapcinsky</surname><given-names>J</given-names></name></person-group> (<year>2021b</year>) <article-title><tp:taxon-name><tp:taxon-name-part taxon-name-part-type="family">Clausiliidae</tp:taxon-name-part></tp:taxon-name> (<tp:taxon-name><tp:taxon-name-part taxon-name-part-type="phylum">Mollusca</tp:taxon-name-part></tp:taxon-name>: <tp:taxon-name><tp:taxon-name-part taxon-name-part-type="class">Gastropoda</tp:taxon-name-part></tp:taxon-name>: <tp:taxon-name><tp:taxon-name-part taxon-name-part-type="infraclass">Pulmonata</tp:taxon-name-part></tp:taxon-name>) from Continental Southeast Asia in the collection of the Florida Museum of Natural History.</article-title><source>Bulletin of the Florida Museum of Natural History</source><volume>58</volume>: <fpage>39</fpage>–<lpage>50</lpage>.</mixed-citation></ref><ref id="B65"><mixed-citation xmlns:xlink="http://www.w3.org/1999/xlink" xlink:type="simple"><person-group><name name-style="western"><surname>Pfeiffer</surname><given-names>L</given-names></name></person-group> (<year>1868</year>) <article-title>Monographia Heliceorum Viventium.</article-title><source>Brockhaus, Leipzig</source><volume>6</volume>: <fpage>1</fpage>–<lpage>598</lpage>.</mixed-citation></ref><ref id="B73"><mixed-citation xmlns:xlink="http://www.w3.org/1999/xlink" xlink:type="simple"><person-group><name name-style="western"><surname>Sowerby</surname><given-names>GB</given-names></name></person-group> (<year>1875</year>) Conchologia Iconica: or Illustration of the shells of molluscous animals Volume 20. Monograph of the genus <italic><tp:taxon-name><tp:taxon-name-part taxon-name-part-type="genus">Clausilia</tp:taxon-name-part></tp:taxon-name></italic>, plates 1–17.</mixed-citation></ref><ref id="B62"><mixed-citation xmlns:xlink="http://www.w3.org/1999/xlink" xlink:type="simple"><person-group><name name-style="western"><surname>Pfeiffer</surname><given-names>L</given-names></name></person-group> (<year>1856</year>) <article-title>Versuch einer Anordnung der Heliceen nach natürlichen Gruppen.</article-title><source>Malakozoologische Blätter</source><volume>2</volume>: <fpage>112</fpage>–<lpage>185</lpage>.</mixed-citation></ref><ref id="B74"><mixed-citation xmlns:xlink="http://www.w3.org/1999/xlink" xlink:type="simple"><person-group><name name-style="western"><surname>Stoliczka</surname><given-names>F</given-names></name></person-group> (<year>1871</year>) <article-title>Notes on terrestrial <tp:taxon-name><tp:taxon-name-part taxon-name-part-type="phylum">Mollusca</tp:taxon-name-part></tp:taxon-name> from the neighbourhood of Moulmein (Tenasserim Provinces), with descriptions of new species.</article-title><source>Journal of the Asiatic Society of Bengal</source><volume>40</volume>: <fpage>143</fpage>–<lpage>177</lpage>.</mixed-citation></ref><ref id="B7"><mixed-citation xmlns:xlink="http://www.w3.org/1999/xlink" xlink:type="simple"><person-group><name name-style="western"><surname>Blanford</surname><given-names>WT</given-names></name></person-group> (<year>1872</year>) <article-title>Monograph of Himalayan, Assamese, Burmese and Cingalese <italic><tp:taxon-name><tp:taxon-name-part taxon-name-part-type="genus">Clausilia</tp:taxon-name-part></tp:taxon-name></italic>.</article-title><source>Journal of the Asiatic Society of Bengal</source><volume>41</volume>: <fpage>199</fpage>–<lpage>206</lpage>.</mixed-citation></ref><ref id="B47"><mixed-citation xmlns:xlink="http://www.w3.org/1999/xlink" xlink:type="simple"><person-group><name name-style="western"><surname>Nevill</surname><given-names>G</given-names></name></person-group> (<year>1878</year>) <source>Hand List of <tp:taxon-name><tp:taxon-name-part taxon-name-part-type="phylum">Mollusca</tp:taxon-name-part></tp:taxon-name> in the Indian Museum, Calcutta. Part I.</source><publisher-name>Gastropoda</publisher-name>, <publisher-loc>Pulmonata and Prosobranchia-Neurobranchia. Calcutta</publisher-loc>, <size units="page">338 pp</size>. <ext-link xlink:href="10.5962/bhl.title.11957" ext-link-type="doi" xlink:type="simple">https://doi.org/10.5962/bhl.title.11957</ext-link></mixed-citation></ref><ref id="B67"><mixed-citation xmlns:xlink="http://www.w3.org/1999/xlink" xlink:type="simple"><person-group><name name-style="western"><surname>Pfeiffer</surname><given-names>L</given-names></name><name name-style="western"><surname>Clessin</surname><given-names>S</given-names></name></person-group> (<year>1881</year>) <source>Nomenclator Heliceorum Viventium: quo Continetur Nomina Omnium Hujus Familiae Generum et Specierum Hodie Cognitarum, Disposita ex Affinitate Naturali.</source><publisher-name>Fischer</publisher-name>, <publisher-loc>Kassel</publisher-loc>, <size units="page">617 pp</size>.</mixed-citation></ref><ref id="B84"><mixed-citation xmlns:xlink="http://www.w3.org/1999/xlink" xlink:type="simple"><person-group><name name-style="western"><surname>Tapparone-Canefri</surname><given-names>C</given-names></name></person-group> (<year>1889</year>) Viaggio di Leonardo Fea in Birmania e regioni vicine. Xviii. Molluschi terrestri e ďacqua dolce. Annali del Museo Civico di Storia Naturale di Genova, Series 2 7: 295–365.</mixed-citation></ref><ref id="B26"><mixed-citation xmlns:xlink="http://www.w3.org/1999/xlink" xlink:type="simple"><person-group><name name-style="western"><surname>Gude</surname><given-names>GK</given-names></name></person-group> (<year>1914</year>) <source>The Fauna of British India, Including Ceylon and Burma. <tp:taxon-name><tp:taxon-name-part taxon-name-part-type="phylum">Mollusca</tp:taxon-name-part></tp:taxon-name>, II.</source><publisher-name>Taylor and Francis</publisher-name>, <publisher-loc>London</publisher-loc>, <size units="page">520 pp</size>.</mixed-citation></ref><ref id="B9"><mixed-citation xmlns:xlink="http://www.w3.org/1999/xlink" xlink:type="simple"><person-group><name name-style="western"><surname>Boettger</surname><given-names>O</given-names></name></person-group> (<year>1878</year>) Systematisches Verzeichnis der lebenden Arten der Landschnecken-Gattung <italic><tp:taxon-name><tp:taxon-name-part taxon-name-part-type="genus">Clausilia</tp:taxon-name-part></tp:taxon-name></italic> Drap. Mit ausführlicher Angabe der geographischen Verbreitung der einzelnen Species. Bericht über die Thätigkeit des Offenbacher Vereins für Naturkunde 17/18: 18–101.</mixed-citation></ref><ref id="B51"><mixed-citation xmlns:xlink="http://www.w3.org/1999/xlink" xlink:type="simple"><person-group><name name-style="western"><surname>Nordsieck</surname><given-names>H</given-names></name></person-group> (<year>2002b</year>) <article-title>Annotated checklist of the Southeast Asian <tp:taxon-name><tp:taxon-name-part taxon-name-part-type="subfamily">Phaedusinae</tp:taxon-name-part></tp:taxon-name>, with the description of new taxa (<tp:taxon-name><tp:taxon-name-part taxon-name-part-type="class">Gastropoda</tp:taxon-name-part></tp:taxon-name>, <tp:taxon-name><tp:taxon-name-part taxon-name-part-type="infraclass">Pulmonata</tp:taxon-name-part></tp:taxon-name>, <tp:taxon-name><tp:taxon-name-part taxon-name-part-type="family">Clausiliidae</tp:taxon-name-part></tp:taxon-name>).</article-title><source>Basteria</source><volume>66</volume>: <fpage>85</fpage>–<lpage>100</lpage>.</mixed-citation></ref><ref id="B52"><mixed-citation xmlns:xlink="http://www.w3.org/1999/xlink" xlink:type="simple"><person-group><name name-style="western"><surname>Nordsieck</surname><given-names>H</given-names></name></person-group> (<year>2007</year>) <source>Worldwide Door Snails.</source><publisher-name>ConchBooks</publisher-name>, <publisher-loc>Hackenheim</publisher-loc>, <size units="page">214 pp</size>.</mixed-citation></ref><ref id="B55"><mixed-citation xmlns:xlink="http://www.w3.org/1999/xlink" xlink:type="simple"><person-group><name name-style="western"><surname>Nordsieck</surname><given-names>H</given-names></name></person-group> (<year>2021</year>) <article-title>Taxonomic important shell characters of Asiatic <tp:taxon-name><tp:taxon-name-part taxon-name-part-type="subfamily">Phaedusinae</tp:taxon-name-part></tp:taxon-name> (<tp:taxon-name><tp:taxon-name-part taxon-name-part-type="class">Gastropoda</tp:taxon-name-part></tp:taxon-name>, Stylomatophota, <tp:taxon-name><tp:taxon-name-part taxon-name-part-type="family">Clausiliidae</tp:taxon-name-part></tp:taxon-name>).</article-title><source>Acta Conchyliorum</source><volume>20</volume>: <fpage>1</fpage>–<lpage>56</lpage>.</mixed-citation></ref><ref id="B82"><mixed-citation xmlns:xlink="http://www.w3.org/1999/xlink" xlink:type="simple"><person-group><name name-style="western"><surname>Szekeres</surname><given-names>M</given-names></name><name name-style="western"><surname>Grego</surname><given-names>J</given-names></name><name name-style="western"><surname>Páll-Gergely</surname><given-names>B</given-names></name><name name-style="western"><surname>Ablett</surname><given-names>JD</given-names></name></person-group> (<year>2021a</year>) <article-title><tp:taxon-name><tp:taxon-name-part taxon-name-part-type="family">Clausiliidae</tp:taxon-name-part></tp:taxon-name> (<tp:taxon-name><tp:taxon-name-part taxon-name-part-type="class">Gastropoda</tp:taxon-name-part></tp:taxon-name>; <tp:taxon-name><tp:taxon-name-part taxon-name-part-type="infraclass">Pulmonata</tp:taxon-name-part></tp:taxon-name>) from India, Myanmar, Pakistan, and Sri Lanka in the collection of the Natural History Museum, London.</article-title><source>Journal of Conchology</source><volume>44</volume>: <fpage>155</fpage>–<lpage>187</lpage>.</mixed-citation></ref></ref-list></tp:taxon-treatment>
