# Supplementary material for: ﻿Further notes on the taxonomy of the land snail family Clausiliidae Gray, 1855 (Stylommatophora, Helicina) from Myanmar with description of two new species
Source: Zookeys. 2023 May 3;1160:1–59. doi: 10.3897/zookeys.1160.98022 (PMC10172936; doi:10.3897/zookeys.1160.98022)
Supplement: XML Treatment for Oospira bulbus [file zookeys.1160.98022-treatment7.xml]

<!DOCTYPE tp:taxon-treatment
  PUBLIC "-//TaxonX//DTD Taxonomic Treatment Publishing DTD v0 20100105//EN" "tax-treatment-NSO.dtd">
<tp:taxon-treatment xmlns:tp="http://www.plazi.org/taxpub"><tp:treatment-meta><kwd-group><label>Taxon classification</label><kwd>
                <named-content content-type="kingdom">Animalia</named-content>
              </kwd><kwd>
                <named-content content-type="order">Stylommatophora</named-content>
              </kwd><kwd>
                <named-content content-type="family">Clausiliidae</named-content>
              </kwd></kwd-group><mixed-citation publication-type="journal"><person-group><name><surname>Man</surname><given-names>Nem Sian</given-names></name><name><surname>Lwin</surname><given-names>Ngwe</given-names></name><name><surname>Sutcharit</surname><given-names>Chirasak</given-names></name><name><surname>Panha</surname><given-names>Somsak</given-names></name></person-group><article-title>﻿Further notes on the taxonomy of the land snail family <tp:taxon-name><tp:taxon-name-part taxon-name-part-type="family">Clausiliidae</tp:taxon-name-part></tp:taxon-name> Gray, 1855 (<tp:taxon-name><tp:taxon-name-part taxon-name-part-type="order">Stylommatophora</tp:taxon-name-part></tp:taxon-name>, <tp:taxon-name><tp:taxon-name-part taxon-name-part-type="suborder">Helicina</tp:taxon-name-part></tp:taxon-name>) from Myanmar with description of two new species</article-title><source>Zookeys</source><day>03</day><month>05</month><year>2023</year><volume>1160</volume><fpage>1</fpage><lpage>59</lpage><pub-id pub-id-type="doi">10.3897/zookeys.1160.98022</pub-id></mixed-citation></tp:treatment-meta><tp:nomenclature><label>﻿5</label><tp:taxon-name>
              <object-id xmlns:xlink="http://www.w3.org/1999/xlink" content-type="arpha" xlink:type="simple">C78E412E-E20D-5646-97D9-C4A55A1627DF</object-id>
              <tp:taxon-name-part taxon-name-part-type="genus" reg="Oospira">Oospira</tp:taxon-name-part>
              <tp:taxon-name-part taxon-name-part-type="species" reg="bulbus">bulbus</tp:taxon-name-part>
            </tp:taxon-name><tp:taxon-authority>(Benson, 1863)</tp:taxon-authority><xref ref-type="fig" rid="F3">Figs 3C</xref><xref ref-type="fig" rid="F7">, 7D–F</xref><xref ref-type="fig" rid="F8">, 8D–F</xref><xref ref-type="fig" rid="F18">, 18E</xref><xref ref-type="table" rid="T2">; Tables 2</xref><xref ref-type="table" rid="T3">, 3</xref><tp:nomenclature-citation-list><tp:nomenclature-citation><tp:taxon-name>
                  <tp:taxon-name-part taxon-name-part-type="genus" reg="Clausilia">Clausilia</tp:taxon-name-part>
                  <tp:taxon-name-part taxon-name-part-type="species" reg="bulbus">bulbus</tp:taxon-name-part>
                </tp:taxon-name><comment>Benson, 1863: 321. Type locality: “ad ripas fluvii Attaran, non procul ab urbe Moulmein” [banks of Attaran River, Mawlamyine, Mon State, Myanmar]. <xref ref-type="bibr" rid="B65">Pfeiffer 1868</xref>: 409. Hanley and Theobald 1870: 12, pl. 24, fig. 5. <xref ref-type="bibr" rid="B73">Sowerby 1875</xref>: <tp:taxon-name><tp:taxon-name-part taxon-name-part-type="genus" reg="Clausilia">Clausilia</tp:taxon-name-part></tp:taxon-name> pl. 6, species 51.</comment></tp:nomenclature-citation><tp:nomenclature-citation><tp:taxon-name><tp:taxon-name-part taxon-name-part-type="genus" reg="Clausilia">Clausilia</tp:taxon-name-part> (<tp:taxon-name-part taxon-name-part-type="subgenus" reg="Oospira">Oospira</tp:taxon-name-part>) <tp:taxon-name-part taxon-name-part-type="species" reg="bulbus">bulbus</tp:taxon-name-part></tp:taxon-name><comment>–<xref ref-type="bibr" rid="B7">Blanford 1872</xref>: 206, pl. 9, fig. 16. <xref ref-type="bibr" rid="B26">Gude 1914</xref>: 332.</comment></tp:nomenclature-citation><tp:nomenclature-citation><tp:taxon-name>
                  <tp:taxon-name-part taxon-name-part-type="genus" reg="Clausilia">Clausilia</tp:taxon-name-part>
                </tp:taxon-name><comment>[<tp:taxon-name><tp:taxon-name-part taxon-name-part-type="genus" reg="Phaedusa">Phaedusa</tp:taxon-name-part> (<tp:taxon-name-part taxon-name-part-type="subgenus" reg="Oospira">Oospira</tp:taxon-name-part>)</tp:taxon-name>] <tp:taxon-name><tp:taxon-name-part taxon-name-part-type="genus" reg="Phaedusa"/><tp:taxon-name-part taxon-name-part-type="species" reg="bulbus">bulbus</tp:taxon-name-part></tp:taxon-name>–<xref ref-type="bibr" rid="B9">Boettger 1878</xref>: 56.</comment></tp:nomenclature-citation><tp:nomenclature-citation><tp:taxon-name><tp:taxon-name-part taxon-name-part-type="genus" reg="Oospira">Oospira</tp:taxon-name-part> (<tp:taxon-name-part taxon-name-part-type="subgenus" reg="Oospira">Oospira</tp:taxon-name-part>) <tp:taxon-name-part taxon-name-part-type="species" reg="bulbus">bulbus</tp:taxon-name-part></tp:taxon-name><comment>–<xref ref-type="bibr" rid="B51">Nordsieck 2002b</xref>: 86. <xref ref-type="bibr" rid="B52">Nordsieck 2007</xref>: 23. <xref ref-type="bibr" rid="B70">Preece et al. 2022</xref>: 162, fig. 72e.</comment></tp:nomenclature-citation><tp:nomenclature-citation><tp:taxon-name>
                  <tp:taxon-name-part taxon-name-part-type="genus" reg="Oospira">Oospira</tp:taxon-name-part>
                  <tp:taxon-name-part taxon-name-part-type="species" reg="bulbus">bulbus</tp:taxon-name-part>
                </tp:taxon-name><comment>–<xref ref-type="bibr" rid="B82">Szekeres et al. 2021a</xref>: 168, fig. 5c, d.</comment></tp:nomenclature-citation></tp:nomenclature-citation-list></tp:nomenclature><tp:treatment-sec sec-type="material" id="SECID0EISBI"><title>Material examined.</title><p>Sanbel Cave, Mawlamyine Township, Mon State, Myanmar (<named-content xmlns:xlink="http://www.w3.org/1999/xlink" content-type="dwc:verbatimCoordinates" xlink:type="simple"><named-content content-type="geo-json" specific-use="{&#34;type&#34;:&#34;Point&#34;,&#34;coordinates&#34;:[97.772944,16.373889]}" id="NCID0ERSBI" xlink:type="simple">16°22'26.0"N, 97°46'22.6"E</named-content></named-content>): <named-content xmlns:xlink="http://www.w3.org/1999/xlink" content-type="dwc:institutional_code" xlink:title="Chulalongkorn University Museum of Zoology" xlink:href="http://grbio.org/institution/chulalongkorn-university" xlink:type="simple">CUMZ</named-content> 13042 (15 shells; 7D–F), <named-content xmlns:xlink="http://www.w3.org/1999/xlink" content-type="dwc:institutional_code" xlink:title="Chulalongkorn University Museum of Zoology" xlink:href="http://grbio.org/institution/chulalongkorn-university" xlink:type="simple">CUMZ</named-content> 13043 (3 specimens in ethanol), JG-C2882 (1 shell).</p></tp:treatment-sec><tp:treatment-sec sec-type="description" id="SECID0EATBI"><title>Description.</title><p>Shell oblong-ovate, translucent, and brownish; spire rounded and almost flatted to apex. Shell surface with fine and distinct striations; suture wide and distinct. Whorls 5–5½; penultimate whorl rapidly growing and largest; last whorl compressed and narrower. Aperture obliquely pear-shaped, basis rounded and narrowing towards parietal sinus; peristome detached, thickened, slightly expanded, and not reflexed. Superior lamella sharp, oblique, continuous with spiralis, and low <abbrev xmlns:xlink="http://www.w3.org/1999/xlink" xlink:title="atrium" id="ABBRID0EGTBI" xlink:type="simple">at</abbrev> transition to spiralis. Inferior lamella steeply ascending, distant from superior lamella and ending <abbrev xmlns:xlink="http://www.w3.org/1999/xlink" xlink:title="atrium" id="ABBRID0EKTBI" xlink:type="simple">at</abbrev> peristome. Subcolumellaris emerged and invisible in oblique view. Principalis running along lateral-dorsal side and anterior end visible through oblique apertural view. Palatal plicae lateral, five: first plica longest; following four plicae parallel, equal in length and spacing, and slightly reduced towards anterior. Clausilium plate lateral side and narrow.</p><p><bold><italic>Genitalia</italic></bold> (<italic>n</italic> = 2). Atrium (<abbrev xmlns:xlink="http://www.w3.org/1999/xlink" xlink:title="atrium" id="ABBRID0EXTBI" xlink:type="simple">at</abbrev>) short and slender; penis (p) muscular and cylindrical. Epiphallus (<abbrev xmlns:xlink="http://www.w3.org/1999/xlink" xlink:title="epiphallus" id="ABBRID0E2TBI" xlink:type="simple">ep</abbrev>) muscular, cylindrical, ca. same length and half diameter of penis, and broadest <abbrev xmlns:xlink="http://www.w3.org/1999/xlink" xlink:title="atrium" id="ABBRID0E6TBI" xlink:type="simple">at</abbrev> middle part. Penial retractor muscle (<abbrev xmlns:xlink="http://www.w3.org/1999/xlink" xlink:title="penial retractor muscle" id="ABBRID0EDUBI" xlink:type="simple">pr</abbrev>) attaches proximally to epiphallus. Vas deferens (<abbrev xmlns:xlink="http://www.w3.org/1999/xlink" xlink:title="vas deferens" id="ABBRID0EHUBI" xlink:type="simple">vd</abbrev>) slender, and shortly bounded <abbrev xmlns:xlink="http://www.w3.org/1999/xlink" xlink:title="atrium" id="ABBRID0ELUBI" xlink:type="simple">at</abbrev> atrium and penis junction (Fig. <xref ref-type="fig" rid="F8">8D</xref>). Internal sculpture of penis consists of two parts: region near atrium and ~ 1/2 of penis length with series of irregular transverse folds, chevron-shaped; region near epiphallus becoming smooth, with 5–7 slightly wavy longitudinal folds (Fig. <xref ref-type="fig" rid="F8">8E</xref>). Internal sculpture of epiphallus with elevated papillae arranged in oblique rows (Fig. <xref ref-type="fig" rid="F8">8F</xref>).</p><p>Vagina (v) thick and short, ~ 1/2 of free oviduct (<abbrev xmlns:xlink="http://www.w3.org/1999/xlink" xlink:title="free oviduct" id="ABBRID0E4UBI" xlink:type="simple">fo</abbrev>) length. Distal part of pedunculus (<abbrev xmlns:xlink="http://www.w3.org/1999/xlink" xlink:title="distal part of pedunculus" id="ABBRID0EBVBI" xlink:type="simple">dpb</abbrev>) large and long; diverticulum (<abbrev xmlns:xlink="http://www.w3.org/1999/xlink" xlink:title="diverticulum" id="ABBRID0EFVBI" xlink:type="simple">db</abbrev>) long, ~ 2× in length and slightly smaller in diameter than <abbrev xmlns:xlink="http://www.w3.org/1999/xlink" xlink:title="distal part of pedunculus" id="ABBRID0EJVBI" xlink:type="simple">dpb</abbrev>; proximal part of pedunculus (<abbrev xmlns:xlink="http://www.w3.org/1999/xlink" xlink:title="proximal part of pedunculus" id="ABBRID0ENVBI" xlink:type="simple">ppb</abbrev>) slender, ca. equal in length to diverticulum and bursa copulatrix (<abbrev xmlns:xlink="http://www.w3.org/1999/xlink" xlink:title="bursa" id="ABBRID0ERVBI" xlink:type="simple">bb</abbrev>) with distinct ovate shape (Fig. <xref ref-type="fig" rid="F8">8D</xref>).</p></tp:treatment-sec><tp:treatment-sec sec-type="distribution" id="SECID0EZVBI"><title>Distribution.</title><p><italic><tp:taxon-name><tp:taxon-name-part taxon-name-part-type="genus" reg="Oospira">Oospira</tp:taxon-name-part><tp:taxon-name-part taxon-name-part-type="species" reg="bulbus">bulbus</tp:taxon-name-part></tp:taxon-name></italic> has only been reported from Myanmar and is possibly endemic in the limestone hills along the lower course of Attaran River. The specimens examined herein were collected near the type locality.</p></tp:treatment-sec><tp:treatment-sec sec-type="remarks" id="SECID0EKWBI"><title>Remarks.</title><p><italic><tp:taxon-name><tp:taxon-name-part taxon-name-part-type="genus" reg="Oospira">Oospira</tp:taxon-name-part><tp:taxon-name-part taxon-name-part-type="species" reg="ovata">ovata</tp:taxon-name-part></tp:taxon-name></italic> can be separated from this species by its a smoother striated shell, attenuated spire and usually seven plicae. In terms of the genital organs, the male internal sculpture of <italic><tp:taxon-name><tp:taxon-name-part taxon-name-part-type="genus" reg="Oospira">O.</tp:taxon-name-part><tp:taxon-name-part taxon-name-part-type="species" reg="ovata">ovata</tp:taxon-name-part></tp:taxon-name></italic> has longer V-shaped folds in the region near the atrium and rounded papillae in epiphallus than this species. Although <italic><tp:taxon-name><tp:taxon-name-part taxon-name-part-type="genus" reg="Oospira">O.</tp:taxon-name-part><tp:taxon-name-part taxon-name-part-type="species" reg="bulbus">bulbus</tp:taxon-name-part></tp:taxon-name></italic> has a similar shell form to <italic><tp:taxon-name><tp:taxon-name-part taxon-name-part-type="genus" reg="Atractophaedus">Atractophaedus</tp:taxon-name-part><tp:taxon-name-part taxon-name-part-type="species" reg="pyknosoma">pyknosoma</tp:taxon-name-part></tp:taxon-name></italic> (Gittenberger &amp; Vermeulen, 2001) from Vietnam, <italic><tp:taxon-name><tp:taxon-name-part taxon-name-part-type="genus" reg="Atractophaedus">A.</tp:taxon-name-part><tp:taxon-name-part taxon-name-part-type="species" reg="pyknosoma">pyknosoma</tp:taxon-name-part></tp:taxon-name></italic> has a narrower spire, visible subcolumellaris in frontal view, peristome reflected with nearly double lip and first palatal plicae shorter than the following plicae (see <xref ref-type="bibr" rid="B17">Gittenberger and Vermeulen 2001</xref>: figs 1–10).</p></tp:treatment-sec><tp:treatment-sec><!--Section generated to contain objects referenced in tp:taxon-treatment.--><fig id="F3" position="float" orientation="portrait"><object-id xmlns:xlink="http://www.w3.org/1999/xlink" content-type="doi" xlink:type="simple">10.3897/zookeys.1160.98022.figure3</object-id><object-id xmlns:xlink="http://www.w3.org/1999/xlink" content-type="arpha" xlink:type="simple">552B937F-2FA7-5AFF-980A-E40C50648A6B</object-id><label>Figure 3.</label><caption><p>Living snails <bold>A</bold><italic><tp:taxon-name><tp:taxon-name-part taxon-name-part-type="genus" reg="Phaedusa">Phaedusa</tp:taxon-name-part><tp:taxon-name-part taxon-name-part-type="species" reg="shanica">shanica</tp:taxon-name-part></tp:taxon-name></italic> from Pyinyaung Village, Mandalay Region (<abbrev xmlns:xlink="http://www.w3.org/1999/xlink" xlink:title="shell height" id="ABBRID0EYHAG" xlink:type="simple">SH</abbrev> ~ 14 mm) <bold>B</bold><italic><tp:taxon-name><tp:taxon-name-part taxon-name-part-type="genus" reg="Oospira">Oospira</tp:taxon-name-part><tp:taxon-name-part taxon-name-part-type="species" reg="philippiana">philippiana</tp:taxon-name-part></tp:taxon-name></italic> from Kayon Cave, Mon State (<abbrev xmlns:xlink="http://www.w3.org/1999/xlink" xlink:title="shell height" id="ABBRID0EJIAG" xlink:type="simple">SH</abbrev> ~ 22 mm) <bold>C</bold><italic><tp:taxon-name><tp:taxon-name-part taxon-name-part-type="genus" reg="Oospira">Oospira</tp:taxon-name-part><tp:taxon-name-part taxon-name-part-type="species" reg="bulbus">bulbus</tp:taxon-name-part></tp:taxon-name></italic> from Sanbel Cave, Mon State (<abbrev xmlns:xlink="http://www.w3.org/1999/xlink" xlink:title="shell height" id="ABBRID0E1IAG" xlink:type="simple">SH</abbrev> ~ 19 mm) <bold>D</bold><italic><tp:taxon-name><tp:taxon-name-part taxon-name-part-type="genus" reg="Oospira">Oospira</tp:taxon-name-part><tp:taxon-name-part taxon-name-part-type="species" reg="ovata">ovata</tp:taxon-name-part></tp:taxon-name></italic> from Pathein Mountain, Mon State (<abbrev xmlns:xlink="http://www.w3.org/1999/xlink" xlink:title="shell height" id="ABBRID0ELJAG" xlink:type="simple">SH</abbrev> ~ 16 mm) <bold>E</bold><italic><tp:taxon-name><tp:taxon-name-part taxon-name-part-type="genus" reg="Oospira">Oospira</tp:taxon-name-part><tp:taxon-name-part taxon-name-part-type="species" reg="gouldiana">gouldiana</tp:taxon-name-part></tp:taxon-name></italic> from Kaw Ka Thuang Cave, Kayin State (<abbrev xmlns:xlink="http://www.w3.org/1999/xlink" xlink:title="shell height" id="ABBRID0E3JAG" xlink:type="simple">SH</abbrev> ~ 26 mm) <bold>F</bold><italic><tp:taxon-name><tp:taxon-name-part taxon-name-part-type="genus" reg="Oospira">Oospira</tp:taxon-name-part><tp:taxon-name-part taxon-name-part-type="species" reg="shanensis">shanensis</tp:taxon-name-part></tp:taxon-name></italic> from Nanthe Cave, Shan State (<abbrev xmlns:xlink="http://www.w3.org/1999/xlink" xlink:title="shell height" id="ABBRID0ENKAG" xlink:type="simple">SH</abbrev> ~ 25 mm).</p></caption><graphic xmlns:xlink="http://www.w3.org/1999/xlink" xlink:href="zookeys-1160-001_article-98022__-g003.jpg" position="float" orientation="portrait" xlink:type="simple" id="oo_845465.jpg"><uri content-type="original_file" xlink:type="simple">https://binary.pensoft.net/fig/845465</uri></graphic></fig><fig id="F7" position="float" orientation="portrait"><object-id xmlns:xlink="http://www.w3.org/1999/xlink" content-type="doi" xlink:type="simple">10.3897/zookeys.1160.98022.figure7</object-id><object-id xmlns:xlink="http://www.w3.org/1999/xlink" content-type="arpha" xlink:type="simple">A42DA8D1-9D63-56F8-A141-C3A003BD13AB</object-id><label>Figure 7.</label><caption><p>Shell and clausilial apparatus of <bold>A–C</bold><italic><tp:taxon-name><tp:taxon-name-part taxon-name-part-type="genus" reg="Oospira">Oospira</tp:taxon-name-part><tp:taxon-name-part taxon-name-part-type="species" reg="philippiana">philippiana</tp:taxon-name-part></tp:taxon-name></italic><bold>A</bold> possible syntype <named-content xmlns:xlink="http://www.w3.org/1999/xlink" content-type="dwc:institutional_code" xlink:title="Forschungsinstitut und Naturmuseum Senckenberg, Frankfurt am Main" xlink:href="http://grbio.org/institution/forschungsinstitut-und-natur-museum-senckenberg" xlink:type="simple">SMF</named-content> 62294/1 from Burma <bold>B</bold> clausilial apparatus, specimen <named-content xmlns:xlink="http://www.w3.org/1999/xlink" content-type="dwc:institutional_code" xlink:title="Chulalongkorn University Museum of Zoology" xlink:href="http://grbio.org/institution/chulalongkorn-university" xlink:type="simple">CUMZ</named-content> 13040 from Pha Boang Cave, Mon State <bold>C</bold> shell, specimen <named-content xmlns:xlink="http://www.w3.org/1999/xlink" content-type="dwc:institutional_code" xlink:title="Chulalongkorn University Museum of Zoology" xlink:href="http://grbio.org/institution/chulalongkorn-university" xlink:type="simple">CUMZ</named-content> 13037 from Saddan Cave, Mon State and <bold>D–F</bold><italic><tp:taxon-name><tp:taxon-name-part taxon-name-part-type="genus" reg="Oospira">Oospira</tp:taxon-name-part><tp:taxon-name-part taxon-name-part-type="species" reg="bulbus">bulbus</tp:taxon-name-part></tp:taxon-name></italic>, specimen <named-content xmlns:xlink="http://www.w3.org/1999/xlink" content-type="dwc:institutional_code" xlink:title="Chulalongkorn University Museum of Zoology" xlink:href="http://grbio.org/institution/chulalongkorn-university" xlink:type="simple">CUMZ</named-content> 13042 from Sanbel Cave, Mon State <bold>D</bold> clausilial apparatus <bold>E, F</bold> shells. White arrow indicates principalis.</p></caption><graphic xmlns:xlink="http://www.w3.org/1999/xlink" xlink:href="zookeys-1160-001_article-98022__-g007.jpg" position="float" orientation="portrait" xlink:type="simple" id="oo_845469.jpg"><uri content-type="original_file" xlink:type="simple">https://binary.pensoft.net/fig/845469</uri></graphic></fig><fig id="F8" position="float" orientation="portrait"><object-id xmlns:xlink="http://www.w3.org/1999/xlink" content-type="doi" xlink:type="simple">10.3897/zookeys.1160.98022.figure8</object-id><object-id xmlns:xlink="http://www.w3.org/1999/xlink" content-type="arpha" xlink:type="simple">4BE088B9-CEA8-5032-87C4-9108DA51D34F</object-id><label>Figure 8.</label><caption><p>Genital anatomy of <bold>A–C</bold><italic><tp:taxon-name><tp:taxon-name-part taxon-name-part-type="genus" reg="Oospira">Oospira</tp:taxon-name-part><tp:taxon-name-part taxon-name-part-type="species" reg="philippiana">philippiana</tp:taxon-name-part></tp:taxon-name></italic>, specimen <named-content xmlns:xlink="http://www.w3.org/1999/xlink" content-type="dwc:institutional_code" xlink:title="Chulalongkorn University Museum of Zoology" xlink:href="http://grbio.org/institution/chulalongkorn-university" xlink:type="simple">CUMZ</named-content> 13039 <bold>A</bold> whole reproductive system <bold>B</bold> internal sculpture of penis <bold>C</bold> internal sculpture of epiphallus and <bold>D–F</bold><italic><tp:taxon-name><tp:taxon-name-part taxon-name-part-type="genus" reg="Oospira">Oospira</tp:taxon-name-part><tp:taxon-name-part taxon-name-part-type="species" reg="bulbus">bulbus</tp:taxon-name-part></tp:taxon-name></italic>, specimen <named-content xmlns:xlink="http://www.w3.org/1999/xlink" content-type="dwc:institutional_code" xlink:title="Chulalongkorn University Museum of Zoology" xlink:href="http://grbio.org/institution/chulalongkorn-university" xlink:type="simple">CUMZ</named-content> 13043 <bold>D</bold> whole reproductive system <bold>E</bold> internal sculpture of penis <bold>F</bold> internal sculpture of epiphallus. Yellow arrows indicate approximate transitional position from penis to epiphallus.</p></caption><graphic xmlns:xlink="http://www.w3.org/1999/xlink" xlink:href="zookeys-1160-001_article-98022__-g008.jpg" position="float" orientation="portrait" xlink:type="simple" id="oo_845470.jpg"><uri content-type="original_file" xlink:type="simple">https://binary.pensoft.net/fig/845470</uri></graphic></fig><fig id="F18" position="float" orientation="portrait"><object-id xmlns:xlink="http://www.w3.org/1999/xlink" content-type="doi" xlink:type="simple">10.3897/zookeys.1160.98022.figure18</object-id><object-id xmlns:xlink="http://www.w3.org/1999/xlink" content-type="arpha" xlink:type="simple">E5154465-8699-52DD-BDE1-A79745DB1497</object-id><label>Figure 18.</label><caption><p>Synoptic view of the clausiliid species recorded from Myanmar <bold>A</bold><italic><tp:taxon-name><tp:taxon-name-part taxon-name-part-type="genus" reg="Indonenia">Indonenia</tp:taxon-name-part><tp:taxon-name-part taxon-name-part-type="species" reg="admirabilis">admirabilis</tp:taxon-name-part></tp:taxon-name></italic>, holotype <named-content xmlns:xlink="http://www.w3.org/1999/xlink" content-type="dwc:institutional_code" xlink:title="The Natural History Museum, London" xlink:href="http://grbio.org/institution/natural-history-museum-london" xlink:type="simple">NHMUK</named-content> 20200185 <bold>B</bold><italic><tp:taxon-name><tp:taxon-name-part taxon-name-part-type="genus" reg="Oospira">Oospira</tp:taxon-name-part><tp:taxon-name-part taxon-name-part-type="species" reg="andersoniana">andersoniana</tp:taxon-name-part></tp:taxon-name></italic>, specimen <named-content xmlns:xlink="http://www.w3.org/1999/xlink" content-type="dwc:institutional_code" xlink:title="Chulalongkorn University Museum of Zoology" xlink:href="http://grbio.org/institution/chulalongkorn-university" xlink:type="simple">CUMZ</named-content> 13054 <bold>C</bold><italic><tp:taxon-name><tp:taxon-name-part taxon-name-part-type="genus" reg="Oospira">Oospira</tp:taxon-name-part><tp:taxon-name-part taxon-name-part-type="species" reg="arakana">arakana</tp:taxon-name-part></tp:taxon-name></italic>, lectotype <named-content xmlns:xlink="http://www.w3.org/1999/xlink" content-type="dwc:institutional_code" xlink:title="The Natural History Museum, London" xlink:href="http://grbio.org/institution/natural-history-museum-london" xlink:type="simple">NHMUK</named-content> 1888.12.4.1037 <bold>D</bold><italic><tp:taxon-name><tp:taxon-name-part taxon-name-part-type="genus" reg="Cylindrophaedusa">Cylindrophaedusa</tp:taxon-name-part><tp:taxon-name-part taxon-name-part-type="species" reg="bacillum">bacillum</tp:taxon-name-part></tp:taxon-name></italic>, specimen <named-content xmlns:xlink="http://www.w3.org/1999/xlink" content-type="dwc:institutional_code" xlink:title="The Natural History Museum, London" xlink:href="http://grbio.org/institution/natural-history-museum-london" xlink:type="simple">NHMUK</named-content> 1906.2.2.345 <bold>E</bold><italic><tp:taxon-name><tp:taxon-name-part taxon-name-part-type="genus" reg="Oospira">Oospira</tp:taxon-name-part><tp:taxon-name-part taxon-name-part-type="species" reg="bulbus">bulbus</tp:taxon-name-part></tp:taxon-name></italic>, possible syntype <named-content xmlns:xlink="http://www.w3.org/1999/xlink" content-type="dwc:institutional_code" xlink:title="The Natural History Museum, London" xlink:href="http://grbio.org/institution/natural-history-museum-london" xlink:type="simple">NHMUK</named-content> 1903.7.1.1278 <bold>F</bold><italic><tp:taxon-name><tp:taxon-name-part taxon-name-part-type="genus" reg="Phaedusa">Phaedusa</tp:taxon-name-part><tp:taxon-name-part taxon-name-part-type="species" reg="burmanica">burmanica</tp:taxon-name-part></tp:taxon-name></italic>, holotype <named-content xmlns:xlink="http://www.w3.org/1999/xlink" content-type="dwc:institutional_code" xlink:title="The Natural History Museum, London" xlink:href="http://grbio.org/institution/natural-history-museum-london" xlink:type="simple">NHMUK</named-content> 1888.12.4.1058 <bold>G</bold><italic><tp:taxon-name><tp:taxon-name-part taxon-name-part-type="genus" reg="Oospira">Oospira</tp:taxon-name-part><tp:taxon-name-part taxon-name-part-type="species" reg="decollata">decollata</tp:taxon-name-part></tp:taxon-name></italic>, paratype <named-content xmlns:xlink="http://www.w3.org/1999/xlink" content-type="dwc:institutional_code" xlink:title="Zoological Institute, Russian Academy of Sciences, St. Petersburg" xlink:href="http://grbio.org/institution/zoological-institute-russian-academy-sciences" xlink:type="simple">ZISP</named-content><bold>H</bold><italic><tp:taxon-name><tp:taxon-name-part taxon-name-part-type="genus" reg="Indonenia">Indonenia</tp:taxon-name-part><tp:taxon-name-part taxon-name-part-type="species" reg="excellens">excellens</tp:taxon-name-part></tp:taxon-name></italic>, specimen <named-content xmlns:xlink="http://www.w3.org/1999/xlink" content-type="dwc:institutional_code" xlink:title="The Natural History Museum, London" xlink:href="http://grbio.org/institution/natural-history-museum-london" xlink:type="simple">NHMUK</named-content> 20200189 <bold>I</bold><italic><tp:taxon-name><tp:taxon-name-part taxon-name-part-type="genus" reg="Oospira">Oospira</tp:taxon-name-part><tp:taxon-name-part taxon-name-part-type="species" reg="fusiformis">fusiformis</tp:taxon-name-part></tp:taxon-name></italic>, holotype <named-content xmlns:xlink="http://www.w3.org/1999/xlink" content-type="dwc:institutional_code" xlink:title="The Natural History Museum, London" xlink:href="http://grbio.org/institution/natural-history-museum-london" xlink:type="simple">NHMUK</named-content> 1906.2.2.380 <bold>J</bold><italic><tp:taxon-name><tp:taxon-name-part taxon-name-part-type="genus" reg="Oospira">Oospira</tp:taxon-name-part><tp:taxon-name-part taxon-name-part-type="species" reg="gouldiana">gouldiana</tp:taxon-name-part></tp:taxon-name></italic>, lectotype <named-content xmlns:xlink="http://www.w3.org/1999/xlink" content-type="dwc:institutional_code" xlink:title="The Natural History Museum, London" xlink:href="http://grbio.org/institution/natural-history-museum-london" xlink:type="simple">NHMUK</named-content> 196548 <bold>K</bold><italic><tp:taxon-name><tp:taxon-name-part taxon-name-part-type="genus" reg="Oospira">Oospira</tp:taxon-name-part><tp:taxon-name-part taxon-name-part-type="species" reg="gracilior">gracilior</tp:taxon-name-part></tp:taxon-name></italic>, lectotype <named-content xmlns:xlink="http://www.w3.org/1999/xlink" content-type="dwc:institutional_code" xlink:title="The Natural History Museum, London" xlink:href="http://grbio.org/institution/natural-history-museum-london" xlink:type="simple">NHMUK</named-content> 1907.12.30.243 <bold>L</bold><italic><tp:taxon-name><tp:taxon-name-part taxon-name-part-type="genus" reg="Oospira">Oospira</tp:taxon-name-part><tp:taxon-name-part taxon-name-part-type="species" reg="insignis">insignis</tp:taxon-name-part></tp:taxon-name></italic>, lectotype USNM 117120 <bold>M</bold><italic><tp:taxon-name><tp:taxon-name-part taxon-name-part-type="genus" reg="Phaedusa">Phaedusa</tp:taxon-name-part><tp:taxon-name-part taxon-name-part-type="species" reg="kazueae">kazueae</tp:taxon-name-part></tp:taxon-name></italic>, holotype <named-content xmlns:xlink="http://www.w3.org/1999/xlink" content-type="dwc:institutional_code" xlink:title="The Natural History Museum, London" xlink:href="http://grbio.org/institution/natural-history-museum-london" xlink:type="simple">NHMUK</named-content> 20200187 <bold>N</bold><italic><tp:taxon-name><tp:taxon-name-part taxon-name-part-type="genus" reg="Phaedusa">Phaedusa</tp:taxon-name-part><tp:taxon-name-part taxon-name-part-type="species" reg="lemani">lemani</tp:taxon-name-part></tp:taxon-name></italic> (after Gude, 1914: fig. 107) <bold>O</bold><italic><tp:taxon-name><tp:taxon-name-part taxon-name-part-type="genus" reg="Oospira">Oospira</tp:taxon-name-part><tp:taxon-name-part taxon-name-part-type="species" reg="limborgi">limborgi</tp:taxon-name-part></tp:taxon-name></italic>, holotype <named-content xmlns:xlink="http://www.w3.org/1999/xlink" content-type="dwc:institutional_code" xlink:title="The Natural History Museum, London" xlink:href="http://grbio.org/institution/natural-history-museum-london" xlink:type="simple">NHMUK</named-content> 1903.7.1.1266, and <bold>P</bold><italic><tp:taxon-name><tp:taxon-name-part taxon-name-part-type="genus" reg="Oospira">Oospira</tp:taxon-name-part><tp:taxon-name-part taxon-name-part-type="species" reg="luneainopsis">luneainopsis</tp:taxon-name-part></tp:taxon-name></italic> sp. nov., holotype <named-content xmlns:xlink="http://www.w3.org/1999/xlink" content-type="dwc:institutional_code" xlink:title="Chulalongkorn University Museum of Zoology" xlink:href="http://grbio.org/institution/chulalongkorn-university" xlink:type="simple">CUMZ</named-content> 13062.</p></caption><graphic xmlns:xlink="http://www.w3.org/1999/xlink" xlink:href="zookeys-1160-001_article-98022__-g018.jpg" position="float" orientation="portrait" xlink:type="simple" id="oo_845480.jpg"><uri content-type="original_file" xlink:type="simple">https://binary.pensoft.net/fig/845480</uri></graphic></fig><table-wrap id="T2" position="float" orientation="portrait"><label>Table 2.</label><caption><p>Comparison of shell characters of all species from Myanmar examined in this study.</p></caption><table id="TID0E5JDI" rules="all"><tbody><tr><th rowspan="1" colspan="1">Species</th><th rowspan="1" colspan="1">Inferior lamella</th><th rowspan="1" colspan="1">Transition from superior to spiralis lamella</th><th rowspan="1" colspan="1">Subcolumellaris in oblique view</th><th rowspan="1" colspan="1">Palatal plicae number/ positions</th><th rowspan="1" colspan="1">Clausilium position / shape</th><th rowspan="1" colspan="1">Spire</th></tr><tr><td rowspan="1" colspan="1">
                      <italic>
                        <tp:taxon-name><tp:taxon-name-part taxon-name-part-type="genus" reg="Phaedusa">P.</tp:taxon-name-part><tp:taxon-name-part taxon-name-part-type="species" reg="shanica">shanica</tp:taxon-name-part></tp:taxon-name>
                      </italic>
                    </td><td rowspan="1" colspan="1">spirally ascending</td><td rowspan="1" colspan="1">connect to almost separate</td><td rowspan="1" colspan="1">visible</td><td rowspan="1" colspan="1">3/ 2<sup>nd</sup> weakest and lateral</td><td rowspan="1" colspan="1">lateral/ broad and round</td><td rowspan="1" colspan="1">regularly attenuated</td></tr><tr><td rowspan="1" colspan="1">
                      <italic>
                        <tp:taxon-name><tp:taxon-name-part taxon-name-part-type="genus" reg="Phaedusa">P.</tp:taxon-name-part><tp:taxon-name-part taxon-name-part-type="species" reg="burmanica">burmanica</tp:taxon-name-part></tp:taxon-name>
                      </italic>
                    </td><td rowspan="1" colspan="1">spirally ascending</td><td rowspan="1" colspan="1">connect or separate</td><td rowspan="1" colspan="1">visible</td><td rowspan="1" colspan="1">5/ 3<sup>rd</sup> and 4<sup>th</sup> weakest and lateral</td><td rowspan="1" colspan="1">lateral/ broad, round and with hook</td><td rowspan="1" colspan="1">regularly attenuated</td></tr><tr><td rowspan="1" colspan="1">
                      <italic>
                        <tp:taxon-name><tp:taxon-name-part taxon-name-part-type="genus" reg="Phaedusa">P.</tp:taxon-name-part><tp:taxon-name-part taxon-name-part-type="species" reg="bocki">bocki</tp:taxon-name-part><tp:taxon-name-part taxon-name-part-type="subspecies" reg="menglunanensis">menglunanensis</tp:taxon-name-part></tp:taxon-name>
                      </italic>
                    </td><td rowspan="1" colspan="1">spirally ascending</td><td rowspan="1" colspan="1">connect / low <abbrev xmlns:xlink="http://www.w3.org/1999/xlink" xlink:title="atrium" id="ABBRID0EESAG" xlink:type="simple">at</abbrev> transition to spiralis</td><td rowspan="1" colspan="1">visible</td><td rowspan="1" colspan="1">4–5/ reduced towards anterior and lateral</td><td rowspan="1" colspan="1">lateral/ broad, round and with hook</td><td rowspan="1" colspan="1">regularly attenuated</td></tr><tr><td rowspan="1" colspan="1">
                      <italic>
                        <tp:taxon-name><tp:taxon-name-part taxon-name-part-type="genus" reg="Oospira">O.</tp:taxon-name-part><tp:taxon-name-part taxon-name-part-type="species" reg="philippiana">philippiana</tp:taxon-name-part></tp:taxon-name>
                      </italic>
                    </td><td rowspan="1" colspan="1">steeply ascending</td><td rowspan="1" colspan="1">connected / distinctly low <abbrev xmlns:xlink="http://www.w3.org/1999/xlink" xlink:title="atrium" id="ABBRID0ELTAG" xlink:type="simple">at</abbrev> transition to spiralis</td><td rowspan="1" colspan="1">visible</td><td rowspan="1" colspan="1">7–9/ reduced towards anterior and lateral</td><td rowspan="1" colspan="1">lateral/ slightly broad</td><td rowspan="1" colspan="1">blunt and regularly attenuated</td></tr><tr><td rowspan="1" colspan="1">
                      <italic>
                        <tp:taxon-name><tp:taxon-name-part taxon-name-part-type="genus" reg="Oospira">O.</tp:taxon-name-part><tp:taxon-name-part taxon-name-part-type="species" reg="bulbus">bulbus</tp:taxon-name-part></tp:taxon-name>
                      </italic>
                    </td><td rowspan="1" colspan="1">steeply ascending</td><td rowspan="1" colspan="1">connected / distinctly low <abbrev xmlns:xlink="http://www.w3.org/1999/xlink" xlink:title="atrium" id="ABBRID0ESUAG" xlink:type="simple">at</abbrev> transition to spiralis</td><td rowspan="1" colspan="1">invisible</td><td rowspan="1" colspan="1">5/ nearly equal, reduced towards anterior and lateral</td><td rowspan="1" colspan="1">lateral/ narrow</td><td rowspan="1" colspan="1">round and rapidly grow</td></tr><tr><td rowspan="1" colspan="1">
                      <italic>
                        <tp:taxon-name><tp:taxon-name-part taxon-name-part-type="genus" reg="Oospira">O.</tp:taxon-name-part><tp:taxon-name-part taxon-name-part-type="species" reg="ovata">ovata</tp:taxon-name-part></tp:taxon-name>
                      </italic>
                    </td><td rowspan="1" colspan="1">steeply ascending</td><td rowspan="1" colspan="1">connected / distinctly low <abbrev xmlns:xlink="http://www.w3.org/1999/xlink" xlink:title="atrium" id="ABBRID0EZVAG" xlink:type="simple">at</abbrev> transition to spiralis</td><td rowspan="1" colspan="1">visible</td><td rowspan="1" colspan="1">6–7/ gradually reduced towards anterior and lateral</td><td rowspan="1" colspan="1">lateral/ narrow</td><td rowspan="1" colspan="1">blunt and rapidly grow</td></tr><tr><td rowspan="1" colspan="1">
                      <italic>
                        <tp:taxon-name><tp:taxon-name-part taxon-name-part-type="genus" reg="Oospira">O.</tp:taxon-name-part><tp:taxon-name-part taxon-name-part-type="species" reg="stoliczkana">stoliczkana</tp:taxon-name-part></tp:taxon-name>
                      </italic>
                    </td><td rowspan="1" colspan="1">steeply ascending</td><td rowspan="1" colspan="1">connected / distinctly low <abbrev xmlns:xlink="http://www.w3.org/1999/xlink" xlink:title="atrium" id="ABBRID0EAXAG" xlink:type="simple">at</abbrev> transition to spiralis</td><td rowspan="1" colspan="1">visible</td><td rowspan="1" colspan="1">8–10/ gradually reduced towards anterior and lateral</td><td rowspan="1" colspan="1">lateral/ slightly broad</td><td rowspan="1" colspan="1">blunt and regularly attenuated</td></tr><tr><td rowspan="1" colspan="1">
                      <italic>
                        <tp:taxon-name><tp:taxon-name-part taxon-name-part-type="genus" reg="Oospira">O.</tp:taxon-name-part><tp:taxon-name-part taxon-name-part-type="species" reg="gouldiana">gouldiana</tp:taxon-name-part></tp:taxon-name>
                      </italic>
                    </td><td rowspan="1" colspan="1">steeply ascending</td><td rowspan="1" colspan="1">connected / slightly low <abbrev xmlns:xlink="http://www.w3.org/1999/xlink" xlink:title="atrium" id="ABBRID0EHYAG" xlink:type="simple">at</abbrev> transition to spiralis</td><td rowspan="1" colspan="1">invisible</td><td rowspan="1" colspan="1">5/ 1<sup>st</sup> and 4<sup>th</sup> or 5<sup>th</sup> longest, parallelly, or irregularly oblique, and lateral</td><td rowspan="1" colspan="1">lateral/ narrow</td><td rowspan="1" colspan="1">regularly attenuated, 3 to 4 apical whorls white</td></tr><tr><td rowspan="1" colspan="1">
                      <italic>
                        <tp:taxon-name><tp:taxon-name-part taxon-name-part-type="genus" reg="Oospira">O.</tp:taxon-name-part><tp:taxon-name-part taxon-name-part-type="species" reg="andersoniana">andersoniana</tp:taxon-name-part></tp:taxon-name>
                      </italic>
                    </td><td rowspan="1" colspan="1">steeply ascending</td><td rowspan="1" colspan="1">connected / indistinct <abbrev xmlns:xlink="http://www.w3.org/1999/xlink" xlink:title="atrium" id="ABBRID0EVZAG" xlink:type="simple">at</abbrev> transition to spiralis</td><td rowspan="1" colspan="1">invisible</td><td rowspan="1" colspan="1">3–5 / 3<sup>rd</sup> longest, parallelly oblique, and lateral</td><td rowspan="1" colspan="1">lateral/ narrow</td><td rowspan="1" colspan="1">regularly attenuated</td></tr><tr><td rowspan="1" colspan="1">
                      <italic>
                        <tp:taxon-name><tp:taxon-name-part taxon-name-part-type="genus" reg="Oospira">O.</tp:taxon-name-part><tp:taxon-name-part taxon-name-part-type="species" reg="magna">magna</tp:taxon-name-part></tp:taxon-name>
                      </italic>
                    </td><td rowspan="1" colspan="1">steeply ascending</td><td rowspan="1" colspan="1">connected / indistinct <abbrev xmlns:xlink="http://www.w3.org/1999/xlink" xlink:title="atrium" id="ABBRID0E61AG" xlink:type="simple">at</abbrev> transition to spiralis</td><td rowspan="1" colspan="1">invisible</td><td rowspan="1" colspan="1">4–6 / 4<sup>th</sup> longest, parallelly oblique, and ventral-lateral (almost horizontal)</td><td rowspan="1" colspan="1">ventral/ narrow</td><td rowspan="1" colspan="1">regularly attenuated, 3 to 4 apical whorls white</td></tr><tr><td rowspan="1" colspan="1">
                      <italic>
                        <tp:taxon-name><tp:taxon-name-part taxon-name-part-type="genus" reg="Oospira">O.</tp:taxon-name-part><tp:taxon-name-part taxon-name-part-type="species" reg="shanensis">shanensis</tp:taxon-name-part></tp:taxon-name>
                      </italic>
                    </td><td rowspan="1" colspan="1">steeply ascending</td><td rowspan="1" colspan="1">connected / indistinct <abbrev xmlns:xlink="http://www.w3.org/1999/xlink" xlink:title="atrium" id="ABBRID0EJ3AG" xlink:type="simple">at</abbrev> transition to spiralis</td><td rowspan="1" colspan="1">visible</td><td rowspan="1" colspan="1">5 / 4<sup>th</sup> longest and curved, parallel, and ventral-lateral (almost horizontal)</td><td rowspan="1" colspan="1">lateral/ broad, round and with hook</td><td rowspan="1" colspan="1">regularly attenuated</td></tr><tr><td rowspan="1" colspan="1"><italic><tp:taxon-name><tp:taxon-name-part taxon-name-part-type="genus" reg="Oospira">O.</tp:taxon-name-part><tp:taxon-name-part taxon-name-part-type="species" reg="luneainopsis">luneainopsis</tp:taxon-name-part></tp:taxon-name></italic> sp. nov.</td><td rowspan="1" colspan="1">steeply ascending</td><td rowspan="1" colspan="1">connected / slightly low <abbrev xmlns:xlink="http://www.w3.org/1999/xlink" xlink:title="atrium" id="ABBRID0ET4AG" xlink:type="simple">at</abbrev> transition to spiralis</td><td rowspan="1" colspan="1">invisible</td><td rowspan="1" colspan="1">4 / 4<sup>th</sup> longest, parallelly oblique, and lateral</td><td rowspan="1" colspan="1">lateral/ narrow, slightly pointed <abbrev xmlns:xlink="http://www.w3.org/1999/xlink" xlink:title="atrium" id="ABBRID0EE5AG" xlink:type="simple">at</abbrev> tip</td><td rowspan="1" colspan="1">blunt and regularly attenuated</td></tr><tr><td rowspan="1" colspan="1"><italic><tp:taxon-name><tp:taxon-name-part taxon-name-part-type="genus" reg="Oospira">O.</tp:taxon-name-part><tp:taxon-name-part taxon-name-part-type="species" reg="zediopsis">zediopsis</tp:taxon-name-part></tp:taxon-name></italic> sp. nov.</td><td rowspan="1" colspan="1">steeply ascending</td><td rowspan="1" colspan="1">connected / slightly low <abbrev xmlns:xlink="http://www.w3.org/1999/xlink" xlink:title="atrium" id="ABBRID0EC6AG" xlink:type="simple">at</abbrev> transition to spiralis</td><td rowspan="1" colspan="1">invisible</td><td rowspan="1" colspan="1">4–5 / 4<sup>th</sup> longest, parallelly oblique, and lateral</td><td rowspan="1" colspan="1">lateral/ narrow</td><td rowspan="1" colspan="1">regularly attenuated, 4 to 5 apical whorls white</td></tr></tbody></table></table-wrap><table-wrap id="T3" position="float" orientation="portrait"><label>Table 3.</label><caption><p>Comparison of genital characters of all species from Myanmar examined in this study.</p></caption><table id="TID0EO1DI" rules="all"><tbody><tr><th rowspan="1" colspan="1">Species</th><th rowspan="1" colspan="1">Penis / epiphallus</th><th rowspan="1" colspan="1">Internal sculpture of penis</th><th rowspan="1" colspan="1">Internal sculpture of epiphallus</th><th rowspan="1" colspan="1">Distal and proximal lengths of pedunculus</th></tr><tr><td rowspan="1" colspan="1">
                      <italic>
                        <tp:taxon-name><tp:taxon-name-part taxon-name-part-type="genus" reg="Phaedusa">P.</tp:taxon-name-part><tp:taxon-name-part taxon-name-part-type="species" reg="shanica">shanica</tp:taxon-name-part></tp:taxon-name>
                      </italic>
                    </td><td rowspan="1" colspan="1">muscular, large / ca. same diameter with penis</td><td rowspan="1" colspan="1">smooth surface of longitudinal folds</td><td rowspan="1" colspan="1">papillae arranged in oblique rows</td><td rowspan="1" colspan="1">distal longer than proximal</td></tr><tr><td rowspan="1" colspan="1">
                      <italic>
                        <tp:taxon-name><tp:taxon-name-part taxon-name-part-type="genus" reg="Phaedusa">P.</tp:taxon-name-part><tp:taxon-name-part taxon-name-part-type="species" reg="burmanica">burmanica</tp:taxon-name-part></tp:taxon-name>
                      </italic>
                    </td><td rowspan="1" colspan="1">muscular, large / ca. same diameter with penis</td><td rowspan="1" colspan="1">wavy surface of longitudinal folds</td><td rowspan="1" colspan="1">wavy longitudinal folds and papillae arranged in oblique rows</td><td rowspan="1" colspan="1">distal longer than proximal</td></tr><tr><td rowspan="1" colspan="1">
                      <italic>
                        <tp:taxon-name><tp:taxon-name-part taxon-name-part-type="genus" reg="Oospira">O.</tp:taxon-name-part><tp:taxon-name-part taxon-name-part-type="species" reg="philippiana">philippiana</tp:taxon-name-part></tp:taxon-name>
                      </italic>
                    </td><td rowspan="1" colspan="1">muscular, large / narrower than penis</td><td rowspan="1" colspan="1">chevron-shaped and smooth surface of longitudinal folds</td><td rowspan="1" colspan="1">elevated papillae arranged in oblique rows</td><td rowspan="1" colspan="1">distal shorter than proximal</td></tr><tr><td rowspan="1" colspan="1">
                      <italic>
                        <tp:taxon-name><tp:taxon-name-part taxon-name-part-type="genus" reg="Oospira">O.</tp:taxon-name-part><tp:taxon-name-part taxon-name-part-type="species" reg="bulbus">bulbus</tp:taxon-name-part></tp:taxon-name>
                      </italic>
                    </td><td rowspan="1" colspan="1">muscular, large / narrower than penis</td><td rowspan="1" colspan="1">chevron-shaped and little wavy surface of longitudinal folds</td><td rowspan="1" colspan="1">elevated papillae arranged in oblique rows</td><td rowspan="1" colspan="1">distal ca. same as proximal</td></tr><tr><td rowspan="1" colspan="1">
                      <italic>
                        <tp:taxon-name><tp:taxon-name-part taxon-name-part-type="genus" reg="Oospira">O.</tp:taxon-name-part><tp:taxon-name-part taxon-name-part-type="species" reg="ovata">ovata</tp:taxon-name-part></tp:taxon-name>
                      </italic>
                    </td><td rowspan="1" colspan="1">muscular, large / narrower than penis</td><td rowspan="1" colspan="1">V-shaped rows and smooth surface of longitudinal folds</td><td rowspan="1" colspan="1">rounded papillae arranged in oblique rows</td><td rowspan="1" colspan="1">distal longer than proximal</td></tr><tr><td rowspan="1" colspan="1">
                      <italic>
                        <tp:taxon-name><tp:taxon-name-part taxon-name-part-type="genus" reg="Oospira">O.</tp:taxon-name-part><tp:taxon-name-part taxon-name-part-type="species" reg="stoliczkana">stoliczkana</tp:taxon-name-part></tp:taxon-name>
                      </italic>
                    </td><td rowspan="1" colspan="1">muscular, large / narrower than penis</td><td rowspan="1" colspan="1">nearly V-shaped and oblique smooth surface of longitudinal folds</td><td rowspan="1" colspan="1">elevated papillae arranged in nearly oblique rows</td><td rowspan="1" colspan="1">distal longer than proximal</td></tr><tr><td rowspan="1" colspan="1">
                      <italic>
                        <tp:taxon-name><tp:taxon-name-part taxon-name-part-type="genus" reg="Oospira">O.</tp:taxon-name-part><tp:taxon-name-part taxon-name-part-type="species" reg="gouldiana">gouldiana</tp:taxon-name-part></tp:taxon-name>
                      </italic>
                    </td><td rowspan="1" colspan="1">moderately muscular, slender / nearly same or narrower diameter than penis</td><td rowspan="1" colspan="1">smooth surface of longitudinal folds</td><td rowspan="1" colspan="1">irregular corrugated folds and papillae arranged in oblique rows</td><td rowspan="1" colspan="1">distal ca. same as proximal</td></tr><tr><td rowspan="1" colspan="1">
                      <italic>
                        <tp:taxon-name><tp:taxon-name-part taxon-name-part-type="genus" reg="Oospira">O.</tp:taxon-name-part><tp:taxon-name-part taxon-name-part-type="species" reg="andersoniana">andersoniana</tp:taxon-name-part></tp:taxon-name>
                      </italic>
                    </td><td rowspan="1" colspan="1">moderately muscular, slender / nearly same or narrower diameter than penis</td><td rowspan="1" colspan="1">smooth surface of longitudinal folds</td><td rowspan="1" colspan="1">scattered papillae arranged obliquely to irregularly spaced rows</td><td rowspan="1" colspan="1">distal longer than proximal</td></tr><tr><td rowspan="1" colspan="1">
                      <italic>
                        <tp:taxon-name><tp:taxon-name-part taxon-name-part-type="genus" reg="Oospira">O.</tp:taxon-name-part><tp:taxon-name-part taxon-name-part-type="species" reg="magna">magna</tp:taxon-name-part></tp:taxon-name>
                      </italic>
                    </td><td rowspan="1" colspan="1">moderately muscular, slender / nearly equal diameter with penis</td><td rowspan="1" colspan="1">smooth surface of longitudinal folds</td><td rowspan="1" colspan="1">papillae arranged in oblique rows</td><td rowspan="1" colspan="1">distal shorter than proximal</td></tr><tr><td rowspan="1" colspan="1">
                      <italic>
                        <tp:taxon-name><tp:taxon-name-part taxon-name-part-type="genus" reg="Oospira">O.</tp:taxon-name-part><tp:taxon-name-part taxon-name-part-type="species" reg="shanensis">shanensis</tp:taxon-name-part></tp:taxon-name>
                      </italic>
                    </td><td rowspan="1" colspan="1">muscular, large / ca. same diameter with penis</td><td rowspan="1" colspan="1">corrugated surface of longitudinal folds</td><td rowspan="1" colspan="1">reticulated pattern</td><td rowspan="1" colspan="1">distal longer than proximal</td></tr></tbody></table></table-wrap></tp:treatment-sec><ref-list><ref id="B65"><mixed-citation xmlns:xlink="http://www.w3.org/1999/xlink" xlink:type="simple"><person-group><name name-style="western"><surname>Pfeiffer</surname><given-names>L</given-names></name></person-group> (<year>1868</year>) <article-title>Monographia Heliceorum Viventium.</article-title><source>Brockhaus, Leipzig</source><volume>6</volume>: <fpage>1</fpage>–<lpage>598</lpage>.</mixed-citation></ref><ref id="B73"><mixed-citation xmlns:xlink="http://www.w3.org/1999/xlink" xlink:type="simple"><person-group><name name-style="western"><surname>Sowerby</surname><given-names>GB</given-names></name></person-group> (<year>1875</year>) Conchologia Iconica: or Illustration of the shells of molluscous animals Volume 20. Monograph of the genus <italic><tp:taxon-name><tp:taxon-name-part taxon-name-part-type="genus">Clausilia</tp:taxon-name-part></tp:taxon-name></italic>, plates 1–17.</mixed-citation></ref><ref id="B7"><mixed-citation xmlns:xlink="http://www.w3.org/1999/xlink" xlink:type="simple"><person-group><name name-style="western"><surname>Blanford</surname><given-names>WT</given-names></name></person-group> (<year>1872</year>) <article-title>Monograph of Himalayan, Assamese, Burmese and Cingalese <italic><tp:taxon-name><tp:taxon-name-part taxon-name-part-type="genus">Clausilia</tp:taxon-name-part></tp:taxon-name></italic>.</article-title><source>Journal of the Asiatic Society of Bengal</source><volume>41</volume>: <fpage>199</fpage>–<lpage>206</lpage>.</mixed-citation></ref><ref id="B26"><mixed-citation xmlns:xlink="http://www.w3.org/1999/xlink" xlink:type="simple"><person-group><name name-style="western"><surname>Gude</surname><given-names>GK</given-names></name></person-group> (<year>1914</year>) <source>The Fauna of British India, Including Ceylon and Burma. <tp:taxon-name><tp:taxon-name-part taxon-name-part-type="phylum">Mollusca</tp:taxon-name-part></tp:taxon-name>, II.</source><publisher-name>Taylor and Francis</publisher-name>, <publisher-loc>London</publisher-loc>, <size units="page">520 pp</size>.</mixed-citation></ref><ref id="B9"><mixed-citation xmlns:xlink="http://www.w3.org/1999/xlink" xlink:type="simple"><person-group><name name-style="western"><surname>Boettger</surname><given-names>O</given-names></name></person-group> (<year>1878</year>) Systematisches Verzeichnis der lebenden Arten der Landschnecken-Gattung <italic><tp:taxon-name><tp:taxon-name-part taxon-name-part-type="genus">Clausilia</tp:taxon-name-part></tp:taxon-name></italic> Drap. Mit ausführlicher Angabe der geographischen Verbreitung der einzelnen Species. Bericht über die Thätigkeit des Offenbacher Vereins für Naturkunde 17/18: 18–101.</mixed-citation></ref><ref id="B51"><mixed-citation xmlns:xlink="http://www.w3.org/1999/xlink" xlink:type="simple"><person-group><name name-style="western"><surname>Nordsieck</surname><given-names>H</given-names></name></person-group> (<year>2002b</year>) <article-title>Annotated checklist of the Southeast Asian <tp:taxon-name><tp:taxon-name-part taxon-name-part-type="subfamily">Phaedusinae</tp:taxon-name-part></tp:taxon-name>, with the description of new taxa (<tp:taxon-name><tp:taxon-name-part taxon-name-part-type="class">Gastropoda</tp:taxon-name-part></tp:taxon-name>, <tp:taxon-name><tp:taxon-name-part taxon-name-part-type="infraclass">Pulmonata</tp:taxon-name-part></tp:taxon-name>, <tp:taxon-name><tp:taxon-name-part taxon-name-part-type="family">Clausiliidae</tp:taxon-name-part></tp:taxon-name>).</article-title><source>Basteria</source><volume>66</volume>: <fpage>85</fpage>–<lpage>100</lpage>.</mixed-citation></ref><ref id="B52"><mixed-citation xmlns:xlink="http://www.w3.org/1999/xlink" xlink:type="simple"><person-group><name name-style="western"><surname>Nordsieck</surname><given-names>H</given-names></name></person-group> (<year>2007</year>) <source>Worldwide Door Snails.</source><publisher-name>ConchBooks</publisher-name>, <publisher-loc>Hackenheim</publisher-loc>, <size units="page">214 pp</size>.</mixed-citation></ref><ref id="B70"><mixed-citation xmlns:xlink="http://www.w3.org/1999/xlink" xlink:type="simple"><person-group><name name-style="western"><surname>Preece</surname><given-names>RC</given-names></name><name name-style="western"><surname>White</surname><given-names>TS</given-names></name><name name-style="western"><surname>Raheem</surname><given-names>DC</given-names></name><name name-style="western"><surname>Ketchum</surname><given-names>H</given-names></name><name name-style="western"><surname>Ablett</surname><given-names>J</given-names></name><name name-style="western"><surname>Taylor</surname><given-names>H</given-names></name><name name-style="western"><surname>Webb</surname><given-names>K</given-names></name><name name-style="western"><surname>Naggs</surname><given-names>F</given-names></name></person-group> (<year>2022</year>) William Benson and the origins of the golden age of malacology in British India: Biography, illustrated catalogue and evaluation of his molluscan types. Tropical Natural History (Supplement 6): 1–434.</mixed-citation></ref><ref id="B82"><mixed-citation xmlns:xlink="http://www.w3.org/1999/xlink" xlink:type="simple"><person-group><name name-style="western"><surname>Szekeres</surname><given-names>M</given-names></name><name name-style="western"><surname>Grego</surname><given-names>J</given-names></name><name name-style="western"><surname>Páll-Gergely</surname><given-names>B</given-names></name><name name-style="western"><surname>Ablett</surname><given-names>JD</given-names></name></person-group> (<year>2021a</year>) <article-title><tp:taxon-name><tp:taxon-name-part taxon-name-part-type="family">Clausiliidae</tp:taxon-name-part></tp:taxon-name> (<tp:taxon-name><tp:taxon-name-part taxon-name-part-type="class">Gastropoda</tp:taxon-name-part></tp:taxon-name>; <tp:taxon-name><tp:taxon-name-part taxon-name-part-type="infraclass">Pulmonata</tp:taxon-name-part></tp:taxon-name>) from India, Myanmar, Pakistan, and Sri Lanka in the collection of the Natural History Museum, London.</article-title><source>Journal of Conchology</source><volume>44</volume>: <fpage>155</fpage>–<lpage>187</lpage>.</mixed-citation></ref><ref id="B17"><mixed-citation xmlns:xlink="http://www.w3.org/1999/xlink" xlink:type="simple"><person-group><name name-style="western"><surname>Gittenberger</surname><given-names>E</given-names></name><name name-style="western"><surname>Vermeulen</surname><given-names>JJ</given-names></name></person-group> (<year>2001</year>) <article-title><tp:taxon-name><tp:taxon-name-part taxon-name-part-type="genus">Oospira</tp:taxon-name-part> (<tp:taxon-name-part taxon-name-part-type="subgenus">O.</tp:taxon-name-part>) <tp:taxon-name-part taxon-name-part-type="species">pyknosoma</tp:taxon-name-part></tp:taxon-name> spec. nov. (<tp:taxon-name><tp:taxon-name-part taxon-name-part-type="class">Gastropoda</tp:taxon-name-part></tp:taxon-name>, <tp:taxon-name><tp:taxon-name-part taxon-name-part-type="infraclass">Pulmonata</tp:taxon-name-part></tp:taxon-name>, <tp:taxon-name><tp:taxon-name-part taxon-name-part-type="family">Clausiliidae</tp:taxon-name-part></tp:taxon-name>) an impressive clausiliid species from Vietnam.</article-title><source>Basteria</source><volume>65</volume>: <fpage>123</fpage>–<lpage>129</lpage>.</mixed-citation></ref></ref-list></tp:taxon-treatment>
