# Supplementary material for: ﻿Further notes on the taxonomy of the land snail family Clausiliidae Gray, 1855 (Stylommatophora, Helicina) from Myanmar with description of two new species
Source: Zookeys. 2023 May 3;1160:1–59. doi: 10.3897/zookeys.1160.98022 (PMC10172936; doi:10.3897/zookeys.1160.98022)
Supplement: XML Treatment for Oospira stoliczkana [file zookeys.1160.98022-treatment9.xml]

<!DOCTYPE tp:taxon-treatment
  PUBLIC "-//TaxonX//DTD Taxonomic Treatment Publishing DTD v0 20100105//EN" "tax-treatment-NSO.dtd">
<tp:taxon-treatment xmlns:tp="http://www.plazi.org/taxpub"><tp:treatment-meta><kwd-group><label>Taxon classification</label><kwd>
                <named-content content-type="kingdom">Animalia</named-content>
              </kwd><kwd>
                <named-content content-type="order">Stylommatophora</named-content>
              </kwd><kwd>
                <named-content content-type="family">Clausiliidae</named-content>
              </kwd></kwd-group><mixed-citation publication-type="journal"><person-group><name><surname>Man</surname><given-names>Nem Sian</given-names></name><name><surname>Lwin</surname><given-names>Ngwe</given-names></name><name><surname>Sutcharit</surname><given-names>Chirasak</given-names></name><name><surname>Panha</surname><given-names>Somsak</given-names></name></person-group><article-title>﻿Further notes on the taxonomy of the land snail family <tp:taxon-name><tp:taxon-name-part taxon-name-part-type="family">Clausiliidae</tp:taxon-name-part></tp:taxon-name> Gray, 1855 (<tp:taxon-name><tp:taxon-name-part taxon-name-part-type="order">Stylommatophora</tp:taxon-name-part></tp:taxon-name>, <tp:taxon-name><tp:taxon-name-part taxon-name-part-type="suborder">Helicina</tp:taxon-name-part></tp:taxon-name>) from Myanmar with description of two new species</article-title><source>Zookeys</source><day>03</day><month>05</month><year>2023</year><volume>1160</volume><fpage>1</fpage><lpage>59</lpage><pub-id pub-id-type="doi">10.3897/zookeys.1160.98022</pub-id></mixed-citation></tp:treatment-meta><tp:nomenclature><label>﻿7</label><tp:taxon-name>
              <object-id xmlns:xlink="http://www.w3.org/1999/xlink" content-type="arpha" xlink:type="simple">F527508A-FC70-5856-A0B1-60147449CD7B</object-id>
              <tp:taxon-name-part taxon-name-part-type="genus" reg="Oospira">Oospira</tp:taxon-name-part>
              <tp:taxon-name-part taxon-name-part-type="species" reg="stoliczkana">stoliczkana</tp:taxon-name-part>
            </tp:taxon-name><tp:taxon-authority>(Sykes, 1893)</tp:taxon-authority><xref ref-type="fig" rid="F9">Figs 9D–F</xref><xref ref-type="fig" rid="F10">, 10E–H</xref><xref ref-type="fig" rid="F19">, 19L</xref><xref ref-type="table" rid="T2">; Tables 2</xref><xref ref-type="table" rid="T3">, 3</xref><tp:nomenclature-citation-list><tp:nomenclature-citation><tp:taxon-name>
                  <tp:taxon-name-part taxon-name-part-type="genus" reg="Clausilia">Clausilia</tp:taxon-name-part>
                  <tp:taxon-name-part taxon-name-part-type="species" reg="vespa">vespa</tp:taxon-name-part>
                </tp:taxon-name><comment>–<xref ref-type="bibr" rid="B75">Stoliczka 1872</xref>: 209, pl. 9, fig. 15a. (non Gould, 1856)</comment></tp:nomenclature-citation><tp:nomenclature-citation><tp:taxon-name>
                  <tp:taxon-name-part taxon-name-part-type="genus" reg="Clausilia">Clausilia</tp:taxon-name-part>
                  <tp:taxon-name-part taxon-name-part-type="species" reg="vespa">vespa</tp:taxon-name-part>
                </tp:taxon-name><comment>–<xref ref-type="bibr" rid="B66">Pfeiffer 1877</xref>: 468 (in part).</comment></tp:nomenclature-citation><tp:nomenclature-citation><tp:taxon-name><tp:taxon-name-part taxon-name-part-type="genus" reg="Clausilia">Clausilia</tp:taxon-name-part> (<tp:taxon-name-part taxon-name-part-type="subgenus" reg="Oospira">Oospira</tp:taxon-name-part>) <tp:taxon-name-part taxon-name-part-type="species" reg="stoliczkana">stoliczkana</tp:taxon-name-part></tp:taxon-name><comment>Sykes, 1893: 166. Type locality: “Tavoy, Burmah” [Dawei, Tanintharyi Region, Myanmar]. <xref ref-type="bibr" rid="B26">Gude 1914</xref>: 335.</comment></tp:nomenclature-citation><tp:nomenclature-citation><tp:taxon-name><tp:taxon-name-part taxon-name-part-type="genus" reg="Oospira">Oospira</tp:taxon-name-part> (<tp:taxon-name-part taxon-name-part-type="subgenus" reg="Oospira">Oospira</tp:taxon-name-part>) <tp:taxon-name-part taxon-name-part-type="species" reg="stoliczkana">stoliczkana</tp:taxon-name-part></tp:taxon-name><comment>–<xref ref-type="bibr" rid="B51">Nordsieck 2002b</xref>: 86. <xref ref-type="bibr" rid="B52">Nordsieck 2007</xref>: 24.</comment></tp:nomenclature-citation><tp:nomenclature-citation><tp:taxon-name>
                  <tp:taxon-name-part taxon-name-part-type="genus" reg="Oospira">Oospira</tp:taxon-name-part>
                  <tp:taxon-name-part taxon-name-part-type="species" reg="stoliczkana">stoliczkana</tp:taxon-name-part>
                </tp:taxon-name><comment>–<xref ref-type="bibr" rid="B82">Szekeres et al. 2021a</xref>: 178, 179, fig. 9a.</comment></tp:nomenclature-citation></tp:nomenclature-citation-list></tp:nomenclature><tp:treatment-sec sec-type="material" id="SECID0EVNCI"><title>Material examined.</title><p>Phra Cave, Tanintharyi Region, Myanmar (<named-content xmlns:xlink="http://www.w3.org/1999/xlink" content-type="dwc:verbatimCoordinates" xlink:type="simple"><named-content content-type="geo-json" specific-use="{&#34;type&#34;:&#34;Point&#34;,&#34;coordinates&#34;:[99.176194,11.229500]}" id="NCID0E5NCI" xlink:type="simple">11°13'46.2"N, 99°10'34.3"E</named-content></named-content>): <named-content xmlns:xlink="http://www.w3.org/1999/xlink" content-type="dwc:institutional_code" xlink:title="Chulalongkorn University Museum of Zoology" xlink:href="http://grbio.org/institution/chulalongkorn-university" xlink:type="simple">CUMZ</named-content> 13046 (4 shells; Fig. <xref ref-type="fig" rid="F9">9D–F</xref>), <named-content xmlns:xlink="http://www.w3.org/1999/xlink" content-type="dwc:institutional_code" xlink:title="Chulalongkorn University Museum of Zoology" xlink:href="http://grbio.org/institution/chulalongkorn-university" xlink:type="simple">CUMZ</named-content> 13047 (1 specimen in ethanol).</p></tp:treatment-sec><tp:treatment-sec sec-type="description" id="SECID0EROCI"><title>Description.</title><p>Shell elongate ovoidal, glossy, translucent, and horny brown; spire blunt. Shell surface with very thin striations to smooth surface; suture wide and distinct. Whorls 6–6½, convex, regularly growing and bluntly attenuated to apex. Aperture obliquely pear-shaped, basis rounded and narrowing towards parietal sinus; peristome detached, thin and little expanded. Superior lamella developed, sharp, continuous with spiralis and low <abbrev xmlns:xlink="http://www.w3.org/1999/xlink" xlink:title="atrium" id="ABBRID0EXOCI" xlink:type="simple">at</abbrev> transition to spiralis. Inferior lamella steeply ascending, distant from superior lamella and ending <abbrev xmlns:xlink="http://www.w3.org/1999/xlink" xlink:title="atrium" id="ABBRID0E2OCI" xlink:type="simple">at</abbrev> peristome. Subcolumellaris emerged and only visible in oblique view. Principalis running along lateral-dorsal side and anterior end visible through oblique apertural view. Palatal plicae lateral, 8–10: first plica strong and longest; following four plicae parallel and equal in length, and remaining plicae shorter, closer, gradually reduced towards anterior. Clausilium plate lateral side and slightly broad <abbrev xmlns:xlink="http://www.w3.org/1999/xlink" xlink:title="atrium" id="ABBRID0E6OCI" xlink:type="simple">at</abbrev> tip.</p><p><bold><italic>Genitalia</italic></bold> (<italic>n</italic> = 1). Atrium (<abbrev xmlns:xlink="http://www.w3.org/1999/xlink" xlink:title="atrium" id="ABBRID0EMPCI" xlink:type="simple">at</abbrev>) short and slender; penis (p) muscular and cylindrical. Epiphallus (<abbrev xmlns:xlink="http://www.w3.org/1999/xlink" xlink:title="epiphallus" id="ABBRID0EQPCI" xlink:type="simple">ep</abbrev>) muscular, cylindrical, slightly longer by 1.5× diameter of penis, and broadest <abbrev xmlns:xlink="http://www.w3.org/1999/xlink" xlink:title="atrium" id="ABBRID0EUPCI" xlink:type="simple">at</abbrev> proximal part. Penial retractor muscle (<abbrev xmlns:xlink="http://www.w3.org/1999/xlink" xlink:title="penial retractor muscle" id="ABBRID0EYPCI" xlink:type="simple">pr</abbrev>) attaches proximally to epiphallus. Vas deferens (<abbrev xmlns:xlink="http://www.w3.org/1999/xlink" xlink:title="vas deferens" id="ABBRID0E3PCI" xlink:type="simple">vd</abbrev>) slender, and shortly bounded <abbrev xmlns:xlink="http://www.w3.org/1999/xlink" xlink:title="atrium" id="ABBRID0EAQCI" xlink:type="simple">at</abbrev> atrium and penis junction (Fig. <xref ref-type="fig" rid="F10">10E</xref>). Internal sculpture of penis consists of two parts: region near atrium, ~ 1/4 length of penis with irregular transverse fleshy folds arranged in nearly V-shaped rows (Fig. <xref ref-type="fig" rid="F10">10F</xref>); region near epiphallus becoming smooth with oblique longitudinal folds (Fig. <xref ref-type="fig" rid="F10">10G</xref>). Internal sculpture of epiphallus with elevated papillae arranged in nearly oblique rows (Fig. <xref ref-type="fig" rid="F10">10H</xref>).</p><p>Vagina (v) large, short, and almost half the length of free oviduct (<abbrev xmlns:xlink="http://www.w3.org/1999/xlink" xlink:title="free oviduct" id="ABBRID0EWQCI" xlink:type="simple">fo</abbrev>). Distal part of pedunculus (<abbrev xmlns:xlink="http://www.w3.org/1999/xlink" xlink:title="distal part of pedunculus" id="ABBRID0E1QCI" xlink:type="simple">dpb</abbrev>) large and long; diverticulum (<abbrev xmlns:xlink="http://www.w3.org/1999/xlink" xlink:title="diverticulum" id="ABBRID0E5QCI" xlink:type="simple">db</abbrev>) long, ca. same length as <abbrev xmlns:xlink="http://www.w3.org/1999/xlink" xlink:title="distal part of pedunculus" id="ABBRID0ECRCI" xlink:type="simple">dpb</abbrev>; proximal part of pedunculus (<abbrev xmlns:xlink="http://www.w3.org/1999/xlink" xlink:title="proximal part of pedunculus" id="ABBRID0EGRCI" xlink:type="simple">ppb</abbrev>) slender, almost equal in length to diverticulum, and bursa copulatrix (<abbrev xmlns:xlink="http://www.w3.org/1999/xlink" xlink:title="bursa" id="ABBRID0EKRCI" xlink:type="simple">bb</abbrev>) small, ovateshape (Fig. <xref ref-type="fig" rid="F10">10E</xref>).</p></tp:treatment-sec><tp:treatment-sec sec-type="distribution" id="SECID0ESRCI"><title>Distribution.</title><p>This species is known from Mon State, along with its type locality in Tanintharyi Region; no reports have been made outside Myanmar to date (<xref ref-type="bibr" rid="B82">Szekeres et al. 2021a</xref>).</p></tp:treatment-sec><tp:treatment-sec sec-type="remarks" id="SECID0E3RCI"><title>Remarks.</title><p><italic><tp:taxon-name><tp:taxon-name-part taxon-name-part-type="genus" reg="Oospira">Oospira</tp:taxon-name-part><tp:taxon-name-part taxon-name-part-type="species" reg="stoliczkana">stoliczkana</tp:taxon-name-part></tp:taxon-name></italic> can be distinguished from all other species with an ovate-fusiform shell (<italic><tp:taxon-name><tp:taxon-name-part taxon-name-part-type="genus" reg="Oospira">O.</tp:taxon-name-part><tp:taxon-name-part taxon-name-part-type="species" reg="philippiana">philippiana</tp:taxon-name-part></tp:taxon-name></italic>, <italic><tp:taxon-name><tp:taxon-name-part taxon-name-part-type="genus" reg="Oospira">O.</tp:taxon-name-part><tp:taxon-name-part taxon-name-part-type="species" reg="ovata">ovata</tp:taxon-name-part></tp:taxon-name></italic>, <italic><tp:taxon-name><tp:taxon-name-part taxon-name-part-type="genus" reg="Oospira">O.</tp:taxon-name-part><tp:taxon-name-part taxon-name-part-type="species" reg="bulbus">bulbus</tp:taxon-name-part></tp:taxon-name></italic>, and <italic><tp:taxon-name><tp:taxon-name-part taxon-name-part-type="genus" reg="Oospira">O.</tp:taxon-name-part><tp:taxon-name-part taxon-name-part-type="species" reg="vespa">vespa</tp:taxon-name-part></tp:taxon-name></italic>) by its elongate ovoidal shell, thinner peristome, and 8 to 10 palatal plicae. Although only one ethanol-preserved specimen could be examined, the internal sculpture of the penis and epiphallus of <italic><tp:taxon-name><tp:taxon-name-part taxon-name-part-type="genus" reg="Oospira">O.</tp:taxon-name-part><tp:taxon-name-part taxon-name-part-type="species" reg="stoliczkana">stoliczkana</tp:taxon-name-part></tp:taxon-name></italic> differs from <italic><tp:taxon-name><tp:taxon-name-part taxon-name-part-type="genus" reg="Oospira">O.</tp:taxon-name-part><tp:taxon-name-part taxon-name-part-type="species" reg="philippiana">philippiana</tp:taxon-name-part></tp:taxon-name></italic>, <italic><tp:taxon-name><tp:taxon-name-part taxon-name-part-type="genus" reg="Oospira">O.</tp:taxon-name-part><tp:taxon-name-part taxon-name-part-type="species" reg="bulbus">bulbus</tp:taxon-name-part></tp:taxon-name></italic>, and <italic><tp:taxon-name><tp:taxon-name-part taxon-name-part-type="genus" reg="Oospira">O.</tp:taxon-name-part><tp:taxon-name-part taxon-name-part-type="species" reg="ovata">ovata</tp:taxon-name-part></tp:taxon-name></italic> by its very short V-shaped folds in the region near the atrium and more elevated and pointed papillae in epiphallus.</p><p>Some of the examined specimens had a thin and translucent shell, with more distinct palatal plicae.</p><sec sec-type="﻿Oospira species group with long and slender fusiform shell" id="SECID0EGVCI"><title>﻿<italic><tp:taxon-name><tp:taxon-name-part taxon-name-part-type="genus" reg="Oospira">Oospira</tp:taxon-name-part></tp:taxon-name></italic> species group with long and slender fusiform shell</title><p>In Myanmar, this group comprises 15 species including two new ones. Six of these species are examined herein; the remaining nine are <italic><tp:taxon-name><tp:taxon-name-part taxon-name-part-type="genus" reg="Oospira">O.</tp:taxon-name-part><tp:taxon-name-part taxon-name-part-type="species" reg="arakana">arakana</tp:taxon-name-part></tp:taxon-name></italic> (Stoliczka, 1872), <italic><tp:taxon-name><tp:taxon-name-part taxon-name-part-type="genus" reg="Oospira">O.</tp:taxon-name-part><tp:taxon-name-part taxon-name-part-type="species" reg="decollata">decollata</tp:taxon-name-part></tp:taxon-name></italic> (Likharev, 1962), <italic><tp:taxon-name><tp:taxon-name-part taxon-name-part-type="genus" reg="Oospira">O.</tp:taxon-name-part><tp:taxon-name-part taxon-name-part-type="species" reg="fusiformis">fusiformis</tp:taxon-name-part></tp:taxon-name></italic> (Blanford, 1865), <italic><tp:taxon-name><tp:taxon-name-part taxon-name-part-type="genus" reg="Oospira">O.</tp:taxon-name-part><tp:taxon-name-part taxon-name-part-type="species" reg="gracilior">gracilior</tp:taxon-name-part></tp:taxon-name></italic> (Hanley &amp; Theobald, 1870), <italic><tp:taxon-name><tp:taxon-name-part taxon-name-part-type="genus" reg="Oospira">O.</tp:taxon-name-part><tp:taxon-name-part taxon-name-part-type="species" reg="insignis">insignis</tp:taxon-name-part></tp:taxon-name></italic> (Gould, 1843), <italic><tp:taxon-name><tp:taxon-name-part taxon-name-part-type="genus" reg="Oospira">O.</tp:taxon-name-part><tp:taxon-name-part taxon-name-part-type="species" reg="limborgi">limborgi</tp:taxon-name-part></tp:taxon-name></italic> Grego &amp; Szekeres, 2021, <italic><tp:taxon-name><tp:taxon-name-part taxon-name-part-type="genus" reg="Oospira">O.</tp:taxon-name-part><tp:taxon-name-part taxon-name-part-type="species" reg="malaisei">malaisei</tp:taxon-name-part></tp:taxon-name></italic> Nordsieck, 1973, <italic><tp:taxon-name><tp:taxon-name-part taxon-name-part-type="genus" reg="Oospira">O.</tp:taxon-name-part><tp:taxon-name-part taxon-name-part-type="species" reg="mongmitensis">mongmitensis</tp:taxon-name-part></tp:taxon-name></italic> Grego &amp; Szekeres, 2021 and <italic><tp:taxon-name><tp:taxon-name-part taxon-name-part-type="genus" reg="Oospira">O.</tp:taxon-name-part><tp:taxon-name-part taxon-name-part-type="species" reg="sardicola">sardicola</tp:taxon-name-part></tp:taxon-name></italic> Grego &amp; Szekeres, 2021.</p></sec></tp:treatment-sec><tp:treatment-sec><!--Section generated to contain objects referenced in tp:taxon-treatment.--><fig id="F9" position="float" orientation="portrait"><object-id xmlns:xlink="http://www.w3.org/1999/xlink" content-type="doi" xlink:type="simple">10.3897/zookeys.1160.98022.figure9</object-id><object-id xmlns:xlink="http://www.w3.org/1999/xlink" content-type="arpha" xlink:type="simple">09E7DAC4-82A2-5A89-B934-FCE66DEAADC4</object-id><label>Figure 9.</label><caption><p>Shell and clausilial apparatus of <bold>A–C</bold><italic><tp:taxon-name><tp:taxon-name-part taxon-name-part-type="genus" reg="Oospira">Oospira</tp:taxon-name-part><tp:taxon-name-part taxon-name-part-type="species" reg="ovata">ovata</tp:taxon-name-part></tp:taxon-name></italic>, specimen <named-content xmlns:xlink="http://www.w3.org/1999/xlink" content-type="dwc:institutional_code" xlink:title="Chulalongkorn University Museum of Zoology" xlink:href="http://grbio.org/institution/chulalongkorn-university" xlink:type="simple">CUMZ</named-content> 13044 from Pathein Mountain, Mon State <bold>A, C</bold> shells <bold>B</bold> clausilial apparatus and <bold>D–F</bold><italic><tp:taxon-name><tp:taxon-name-part taxon-name-part-type="genus" reg="Oospira">Oospira</tp:taxon-name-part><tp:taxon-name-part taxon-name-part-type="species" reg="stoliczkana">stoliczkana</tp:taxon-name-part></tp:taxon-name></italic>, specimen <named-content xmlns:xlink="http://www.w3.org/1999/xlink" content-type="dwc:institutional_code" xlink:title="Chulalongkorn University Museum of Zoology" xlink:href="http://grbio.org/institution/chulalongkorn-university" xlink:type="simple">CUMZ</named-content> 13046 from Phra Cave, Tanintharyi Region <bold>D</bold> clausilial apparatus <bold>E, F</bold> shells. White arrows indicate principalis.</p></caption><graphic xmlns:xlink="http://www.w3.org/1999/xlink" xlink:href="zookeys-1160-001_article-98022__-g009.jpg" position="float" orientation="portrait" xlink:type="simple" id="oo_845471.jpg"><uri content-type="original_file" xlink:type="simple">https://binary.pensoft.net/fig/845471</uri></graphic></fig><fig id="F10" position="float" orientation="portrait"><object-id xmlns:xlink="http://www.w3.org/1999/xlink" content-type="doi" xlink:type="simple">10.3897/zookeys.1160.98022.figure10</object-id><object-id xmlns:xlink="http://www.w3.org/1999/xlink" content-type="arpha" xlink:type="simple">0DC1D88D-1076-5069-94EB-70D4E98D29A6</object-id><label>Figure 10.</label><caption><p>Genital anatomy of <bold>A–D</bold><italic><tp:taxon-name><tp:taxon-name-part taxon-name-part-type="genus" reg="Oospira">Oospira</tp:taxon-name-part><tp:taxon-name-part taxon-name-part-type="species" reg="ovata">ovata</tp:taxon-name-part></tp:taxon-name></italic>, specimen <named-content xmlns:xlink="http://www.w3.org/1999/xlink" content-type="dwc:institutional_code" xlink:title="Chulalongkorn University Museum of Zoology" xlink:href="http://grbio.org/institution/chulalongkorn-university" xlink:type="simple">CUMZ</named-content> 13045 <bold>A</bold> whole reproductive system <bold>B</bold> internal sculpture of penis <bold>C</bold> transition from penis to epiphallus <bold>D</bold> internal sculpture of epiphallus and <bold>E–H</bold><italic><tp:taxon-name><tp:taxon-name-part taxon-name-part-type="genus" reg="Oospira">Oospira</tp:taxon-name-part><tp:taxon-name-part taxon-name-part-type="species" reg="stoliczkana">stoliczkana</tp:taxon-name-part></tp:taxon-name></italic>, specimen <named-content xmlns:xlink="http://www.w3.org/1999/xlink" content-type="dwc:institutional_code" xlink:title="Chulalongkorn University Museum of Zoology" xlink:href="http://grbio.org/institution/chulalongkorn-university" xlink:type="simple">CUMZ</named-content> 13047 <bold>E</bold> whole reproductive system <bold>F</bold> internal sculpture of penis <bold>G</bold> transition from penis to epiphallus <bold>H</bold> internal sculpture of epiphallus. Yellow arrows indicate approximate transitional position from penis to epiphallus.</p></caption><graphic xmlns:xlink="http://www.w3.org/1999/xlink" xlink:href="zookeys-1160-001_article-98022__-g010.jpg" position="float" orientation="portrait" xlink:type="simple" id="oo_845472.jpg"><uri content-type="original_file" xlink:type="simple">https://binary.pensoft.net/fig/845472</uri></graphic></fig><fig id="F19" position="float" orientation="portrait"><object-id xmlns:xlink="http://www.w3.org/1999/xlink" content-type="doi" xlink:type="simple">10.3897/zookeys.1160.98022.figure19</object-id><object-id xmlns:xlink="http://www.w3.org/1999/xlink" content-type="arpha" xlink:type="simple">CAE490ED-00EF-504A-B039-6D81034B4A5F</object-id><label>Figure 19.</label><caption><p>Synoptic view of the clausiliid species recorded from Myanmar <bold>A</bold><italic><tp:taxon-name><tp:taxon-name-part taxon-name-part-type="genus" reg="Phaedusa">Phaedusa</tp:taxon-name-part><tp:taxon-name-part taxon-name-part-type="species" reg="lypra">lypra</tp:taxon-name-part></tp:taxon-name></italic>, syntype <named-content xmlns:xlink="http://www.w3.org/1999/xlink" content-type="dwc:institutional_code" xlink:title="Muséum National ďHistoire Naturelle, Paris" xlink:href="http://grbio.org/institution/museum-national-dhistoire-naturelle-2" xlink:type="simple">MNHN</named-content>-IM-2000-2502-7 <bold>B</bold><italic><tp:taxon-name><tp:taxon-name-part taxon-name-part-type="genus" reg="Oospira">Oospira</tp:taxon-name-part><tp:taxon-name-part taxon-name-part-type="species" reg="magna">magna</tp:taxon-name-part></tp:taxon-name></italic>, lectotype <named-content xmlns:xlink="http://www.w3.org/1999/xlink" content-type="dwc:institutional_code" xlink:title="The Natural History Museum, London" xlink:href="http://grbio.org/institution/natural-history-museum-london" xlink:type="simple">NHMUK</named-content> 1901.3.17.156 <bold>C</bold><italic><tp:taxon-name><tp:taxon-name-part taxon-name-part-type="genus" reg="Oospira">Oospira</tp:taxon-name-part><tp:taxon-name-part taxon-name-part-type="species" reg="malaisei">malaisei</tp:taxon-name-part></tp:taxon-name></italic>, holotype <named-content xmlns:xlink="http://www.w3.org/1999/xlink" content-type="dwc:institutional_code" xlink:title="Swedish Museum of Natural History, Stockholm" xlink:href="http://grbio.org/institution/swedish-museum-natural-history" xlink:type="simple">SMNH</named-content> 3014 <bold>D</bold><italic><tp:taxon-name><tp:taxon-name-part taxon-name-part-type="genus" reg="Indonenia">Indonenia</tp:taxon-name-part><tp:taxon-name-part taxon-name-part-type="species" reg="masoni">masoni</tp:taxon-name-part></tp:taxon-name></italic>, lectotype <named-content xmlns:xlink="http://www.w3.org/1999/xlink" content-type="dwc:institutional_code" xlink:title="The Natural History Museum, London" xlink:href="http://grbio.org/institution/natural-history-museum-london" xlink:type="simple">NHMUK</named-content> 1888.12.4.1034 <bold>E</bold><italic><tp:taxon-name><tp:taxon-name-part taxon-name-part-type="genus" reg="Phaedusa">Phaedusa</tp:taxon-name-part><tp:taxon-name-part taxon-name-part-type="species" reg="bocki">bocki</tp:taxon-name-part><tp:taxon-name-part taxon-name-part-type="subspecies" reg="menglunanensis">menglunanensis</tp:taxon-name-part></tp:taxon-name></italic>, specimen <named-content xmlns:xlink="http://www.w3.org/1999/xlink" content-type="dwc:institutional_code" xlink:title="The Natural History Museum, London" xlink:href="http://grbio.org/institution/natural-history-museum-london" xlink:type="simple">NHMUK</named-content> 1903.7.1.3652 <bold>F</bold><italic><tp:taxon-name><tp:taxon-name-part taxon-name-part-type="genus" reg="Oospira">Oospira</tp:taxon-name-part><tp:taxon-name-part taxon-name-part-type="species" reg="mongmitensis">mongmitensis</tp:taxon-name-part></tp:taxon-name></italic>, holotype <named-content xmlns:xlink="http://www.w3.org/1999/xlink" content-type="dwc:institutional_code" xlink:title="Florida Museum of Natural History, University of Florida, Florida" xlink:href="http://grbio.org/institution/florida-museum-natural-history" xlink:type="simple">UF</named-content> 117571 (after <xref ref-type="bibr" rid="B83">Szekeres et al. 2021b</xref>: fig. 1d) <bold>G</bold><italic><tp:taxon-name><tp:taxon-name-part taxon-name-part-type="genus" reg="Oospira">Oospira</tp:taxon-name-part><tp:taxon-name-part taxon-name-part-type="species" reg="ovata">ovata</tp:taxon-name-part></tp:taxon-name></italic>, lectotype <named-content xmlns:xlink="http://www.w3.org/1999/xlink" content-type="dwc:institutional_code" xlink:title="The Natural History Museum, London" xlink:href="http://grbio.org/institution/natural-history-museum-london" xlink:type="simple">NHMUK</named-content> 1906.2.2.378 <bold>H</bold><italic><tp:taxon-name><tp:taxon-name-part taxon-name-part-type="genus" reg="Oospira">Oospira</tp:taxon-name-part><tp:taxon-name-part taxon-name-part-type="species" reg="philippiana">philippiana</tp:taxon-name-part></tp:taxon-name></italic>, possible syntype <named-content xmlns:xlink="http://www.w3.org/1999/xlink" content-type="dwc:institutional_code" xlink:title="Forschungsinstitut und Naturmuseum Senckenberg, Frankfurt am Main" xlink:href="http://grbio.org/institution/forschungsinstitut-und-natur-museum-senckenberg" xlink:type="simple">SMF</named-content> 62294/1 <bold>I</bold><italic><tp:taxon-name><tp:taxon-name-part taxon-name-part-type="genus" reg="Oospira">Oospira</tp:taxon-name-part><tp:taxon-name-part taxon-name-part-type="species" reg="sardicola">sardicola</tp:taxon-name-part></tp:taxon-name></italic>, holotype <named-content xmlns:xlink="http://www.w3.org/1999/xlink" content-type="dwc:institutional_code" xlink:title="Florida Museum of Natural History, University of Florida, Florida" xlink:href="http://grbio.org/institution/florida-museum-natural-history" xlink:type="simple">UF</named-content> 117570 (after <xref ref-type="bibr" rid="B83">Szekeres et al. 2021b</xref>: fig. 2c) <bold>J</bold><italic><tp:taxon-name><tp:taxon-name-part taxon-name-part-type="genus" reg="Oospira">Oospira</tp:taxon-name-part><tp:taxon-name-part taxon-name-part-type="species" reg="shanensis">shanensis</tp:taxon-name-part></tp:taxon-name></italic>, holotype <named-content xmlns:xlink="http://www.w3.org/1999/xlink" content-type="dwc:institutional_code" xlink:title="The Natural History Museum, London" xlink:href="http://grbio.org/institution/natural-history-museum-london" xlink:type="simple">NHMUK</named-content> 1903.7.1.3544 <bold>K</bold><italic><tp:taxon-name><tp:taxon-name-part taxon-name-part-type="genus" reg="Phaedusa">Phaedusa</tp:taxon-name-part><tp:taxon-name-part taxon-name-part-type="species" reg="shanica">shanica</tp:taxon-name-part></tp:taxon-name></italic>, lectotype <named-content xmlns:xlink="http://www.w3.org/1999/xlink" content-type="dwc:institutional_code" xlink:title="Forschungsinstitut und Naturmuseum Senckenberg, Frankfurt am Main" xlink:href="http://grbio.org/institution/forschungsinstitut-und-natur-museum-senckenberg" xlink:type="simple">SMF</named-content> 62260 <bold>L</bold><italic><tp:taxon-name><tp:taxon-name-part taxon-name-part-type="genus" reg="Oospira">Oospira</tp:taxon-name-part><tp:taxon-name-part taxon-name-part-type="species" reg="stoliczkana">stoliczkana</tp:taxon-name-part></tp:taxon-name></italic>, holotype <named-content xmlns:xlink="http://www.w3.org/1999/xlink" content-type="dwc:institutional_code" xlink:title="The Natural History Museum, London" xlink:href="http://grbio.org/institution/natural-history-museum-london" xlink:type="simple">NHMUK</named-content> 1888.12.4.1031 <bold>M</bold><italic><tp:taxon-name><tp:taxon-name-part taxon-name-part-type="genus" reg="Phaedusa">Phaedusa</tp:taxon-name-part><tp:taxon-name-part taxon-name-part-type="species" reg="theobaldi">theobaldi</tp:taxon-name-part></tp:taxon-name></italic>, lectotype <named-content xmlns:xlink="http://www.w3.org/1999/xlink" content-type="dwc:institutional_code" xlink:title="The Natural History Museum, London" xlink:href="http://grbio.org/institution/natural-history-museum-london" xlink:type="simple">NHMUK</named-content> 1888.12.4.1056 <bold>N</bold><italic><tp:taxon-name><tp:taxon-name-part taxon-name-part-type="genus" reg="Phaedusa">Phaedusa</tp:taxon-name-part><tp:taxon-name-part taxon-name-part-type="species" reg="bocki">bocki</tp:taxon-name-part><tp:taxon-name-part taxon-name-part-type="subspecies" reg="thompsoni">thompsoni</tp:taxon-name-part></tp:taxon-name></italic>, specimen <named-content xmlns:xlink="http://www.w3.org/1999/xlink" content-type="dwc:institutional_code" xlink:title="The Natural History Museum, London" xlink:href="http://grbio.org/institution/natural-history-museum-london" xlink:type="simple">NHMUK</named-content> 1903.7.1.1163 <bold>O</bold><italic><tp:taxon-name><tp:taxon-name-part taxon-name-part-type="genus" reg="Indonenia">Indonenia</tp:taxon-name-part><tp:taxon-name-part taxon-name-part-type="species" reg="tuba">tuba</tp:taxon-name-part></tp:taxon-name></italic>, lectotype <named-content xmlns:xlink="http://www.w3.org/1999/xlink" content-type="dwc:institutional_code" xlink:title="The Natural History Museum, London" xlink:href="http://grbio.org/institution/natural-history-museum-london" xlink:type="simple">NHMUK</named-content> 1907.12.30.241 <bold>P</bold><italic><tp:taxon-name><tp:taxon-name-part taxon-name-part-type="genus" reg="Oospira">Oospira</tp:taxon-name-part><tp:taxon-name-part taxon-name-part-type="species" reg="vespa">vespa</tp:taxon-name-part></tp:taxon-name></italic>, paralectotype <named-content xmlns:xlink="http://www.w3.org/1999/xlink" content-type="dwc:institutional_code" xlink:title="Museum of Comparative Zoology, Harvard University, Massachusetts" xlink:href="http://grbio.org/institution/museum-comparative-zoology" xlink:type="simple">MCZ</named-content> 169456 and <bold>Q</bold><italic><tp:taxon-name><tp:taxon-name-part taxon-name-part-type="genus" reg="Oospira">Oospira</tp:taxon-name-part><tp:taxon-name-part taxon-name-part-type="species" reg="zediopsis">zediopsis</tp:taxon-name-part></tp:taxon-name></italic> sp. nov., holotype <named-content xmlns:xlink="http://www.w3.org/1999/xlink" content-type="dwc:institutional_code" xlink:title="Chulalongkorn University Museum of Zoology" xlink:href="http://grbio.org/institution/chulalongkorn-university" xlink:type="simple">CUMZ</named-content> 13064. Photo: P. Maestrati, <named-content xmlns:xlink="http://www.w3.org/1999/xlink" content-type="dwc:institutional_code" xlink:title="Muséum National ďHistoire Naturelle, Paris" xlink:href="http://grbio.org/institution/museum-national-dhistoire-naturelle-2" xlink:type="simple">MNHN</named-content> (<bold>A</bold>), A Persson, <named-content xmlns:xlink="http://www.w3.org/1999/xlink" content-type="dwc:institutional_code" xlink:title="Swedish Museum of Natural History, Stockholm" xlink:href="http://grbio.org/institution/swedish-museum-natural-history" xlink:type="simple">SMNH</named-content> (<bold>C</bold>).</p></caption><graphic xmlns:xlink="http://www.w3.org/1999/xlink" xlink:href="zookeys-1160-001_article-98022__-g019.jpg" position="float" orientation="portrait" xlink:type="simple" id="oo_845481.jpg"><uri content-type="original_file" xlink:type="simple">https://binary.pensoft.net/fig/845481</uri></graphic></fig><table-wrap id="T2" position="float" orientation="portrait"><label>Table 2.</label><caption><p>Comparison of shell characters of all species from Myanmar examined in this study.</p></caption><table id="TID0E5JDI" rules="all"><tbody><tr><th rowspan="1" colspan="1">Species</th><th rowspan="1" colspan="1">Inferior lamella</th><th rowspan="1" colspan="1">Transition from superior to spiralis lamella</th><th rowspan="1" colspan="1">Subcolumellaris in oblique view</th><th rowspan="1" colspan="1">Palatal plicae number/ positions</th><th rowspan="1" colspan="1">Clausilium position / shape</th><th rowspan="1" colspan="1">Spire</th></tr><tr><td rowspan="1" colspan="1">
                      <italic>
                        <tp:taxon-name><tp:taxon-name-part taxon-name-part-type="genus" reg="Phaedusa">P.</tp:taxon-name-part><tp:taxon-name-part taxon-name-part-type="species" reg="shanica">shanica</tp:taxon-name-part></tp:taxon-name>
                      </italic>
                    </td><td rowspan="1" colspan="1">spirally ascending</td><td rowspan="1" colspan="1">connect to almost separate</td><td rowspan="1" colspan="1">visible</td><td rowspan="1" colspan="1">3/ 2<sup>nd</sup> weakest and lateral</td><td rowspan="1" colspan="1">lateral/ broad and round</td><td rowspan="1" colspan="1">regularly attenuated</td></tr><tr><td rowspan="1" colspan="1">
                      <italic>
                        <tp:taxon-name><tp:taxon-name-part taxon-name-part-type="genus" reg="Phaedusa">P.</tp:taxon-name-part><tp:taxon-name-part taxon-name-part-type="species" reg="burmanica">burmanica</tp:taxon-name-part></tp:taxon-name>
                      </italic>
                    </td><td rowspan="1" colspan="1">spirally ascending</td><td rowspan="1" colspan="1">connect or separate</td><td rowspan="1" colspan="1">visible</td><td rowspan="1" colspan="1">5/ 3<sup>rd</sup> and 4<sup>th</sup> weakest and lateral</td><td rowspan="1" colspan="1">lateral/ broad, round and with hook</td><td rowspan="1" colspan="1">regularly attenuated</td></tr><tr><td rowspan="1" colspan="1">
                      <italic>
                        <tp:taxon-name><tp:taxon-name-part taxon-name-part-type="genus" reg="Phaedusa">P.</tp:taxon-name-part><tp:taxon-name-part taxon-name-part-type="species" reg="bocki">bocki</tp:taxon-name-part><tp:taxon-name-part taxon-name-part-type="subspecies" reg="menglunanensis">menglunanensis</tp:taxon-name-part></tp:taxon-name>
                      </italic>
                    </td><td rowspan="1" colspan="1">spirally ascending</td><td rowspan="1" colspan="1">connect / low <abbrev xmlns:xlink="http://www.w3.org/1999/xlink" xlink:title="atrium" id="ABBRID0EESAG" xlink:type="simple">at</abbrev> transition to spiralis</td><td rowspan="1" colspan="1">visible</td><td rowspan="1" colspan="1">4–5/ reduced towards anterior and lateral</td><td rowspan="1" colspan="1">lateral/ broad, round and with hook</td><td rowspan="1" colspan="1">regularly attenuated</td></tr><tr><td rowspan="1" colspan="1">
                      <italic>
                        <tp:taxon-name><tp:taxon-name-part taxon-name-part-type="genus" reg="Oospira">O.</tp:taxon-name-part><tp:taxon-name-part taxon-name-part-type="species" reg="philippiana">philippiana</tp:taxon-name-part></tp:taxon-name>
                      </italic>
                    </td><td rowspan="1" colspan="1">steeply ascending</td><td rowspan="1" colspan="1">connected / distinctly low <abbrev xmlns:xlink="http://www.w3.org/1999/xlink" xlink:title="atrium" id="ABBRID0ELTAG" xlink:type="simple">at</abbrev> transition to spiralis</td><td rowspan="1" colspan="1">visible</td><td rowspan="1" colspan="1">7–9/ reduced towards anterior and lateral</td><td rowspan="1" colspan="1">lateral/ slightly broad</td><td rowspan="1" colspan="1">blunt and regularly attenuated</td></tr><tr><td rowspan="1" colspan="1">
                      <italic>
                        <tp:taxon-name><tp:taxon-name-part taxon-name-part-type="genus" reg="Oospira">O.</tp:taxon-name-part><tp:taxon-name-part taxon-name-part-type="species" reg="bulbus">bulbus</tp:taxon-name-part></tp:taxon-name>
                      </italic>
                    </td><td rowspan="1" colspan="1">steeply ascending</td><td rowspan="1" colspan="1">connected / distinctly low <abbrev xmlns:xlink="http://www.w3.org/1999/xlink" xlink:title="atrium" id="ABBRID0ESUAG" xlink:type="simple">at</abbrev> transition to spiralis</td><td rowspan="1" colspan="1">invisible</td><td rowspan="1" colspan="1">5/ nearly equal, reduced towards anterior and lateral</td><td rowspan="1" colspan="1">lateral/ narrow</td><td rowspan="1" colspan="1">round and rapidly grow</td></tr><tr><td rowspan="1" colspan="1">
                      <italic>
                        <tp:taxon-name><tp:taxon-name-part taxon-name-part-type="genus" reg="Oospira">O.</tp:taxon-name-part><tp:taxon-name-part taxon-name-part-type="species" reg="ovata">ovata</tp:taxon-name-part></tp:taxon-name>
                      </italic>
                    </td><td rowspan="1" colspan="1">steeply ascending</td><td rowspan="1" colspan="1">connected / distinctly low <abbrev xmlns:xlink="http://www.w3.org/1999/xlink" xlink:title="atrium" id="ABBRID0EZVAG" xlink:type="simple">at</abbrev> transition to spiralis</td><td rowspan="1" colspan="1">visible</td><td rowspan="1" colspan="1">6–7/ gradually reduced towards anterior and lateral</td><td rowspan="1" colspan="1">lateral/ narrow</td><td rowspan="1" colspan="1">blunt and rapidly grow</td></tr><tr><td rowspan="1" colspan="1">
                      <italic>
                        <tp:taxon-name><tp:taxon-name-part taxon-name-part-type="genus" reg="Oospira">O.</tp:taxon-name-part><tp:taxon-name-part taxon-name-part-type="species" reg="stoliczkana">stoliczkana</tp:taxon-name-part></tp:taxon-name>
                      </italic>
                    </td><td rowspan="1" colspan="1">steeply ascending</td><td rowspan="1" colspan="1">connected / distinctly low <abbrev xmlns:xlink="http://www.w3.org/1999/xlink" xlink:title="atrium" id="ABBRID0EAXAG" xlink:type="simple">at</abbrev> transition to spiralis</td><td rowspan="1" colspan="1">visible</td><td rowspan="1" colspan="1">8–10/ gradually reduced towards anterior and lateral</td><td rowspan="1" colspan="1">lateral/ slightly broad</td><td rowspan="1" colspan="1">blunt and regularly attenuated</td></tr><tr><td rowspan="1" colspan="1">
                      <italic>
                        <tp:taxon-name><tp:taxon-name-part taxon-name-part-type="genus" reg="Oospira">O.</tp:taxon-name-part><tp:taxon-name-part taxon-name-part-type="species" reg="gouldiana">gouldiana</tp:taxon-name-part></tp:taxon-name>
                      </italic>
                    </td><td rowspan="1" colspan="1">steeply ascending</td><td rowspan="1" colspan="1">connected / slightly low <abbrev xmlns:xlink="http://www.w3.org/1999/xlink" xlink:title="atrium" id="ABBRID0EHYAG" xlink:type="simple">at</abbrev> transition to spiralis</td><td rowspan="1" colspan="1">invisible</td><td rowspan="1" colspan="1">5/ 1<sup>st</sup> and 4<sup>th</sup> or 5<sup>th</sup> longest, parallelly, or irregularly oblique, and lateral</td><td rowspan="1" colspan="1">lateral/ narrow</td><td rowspan="1" colspan="1">regularly attenuated, 3 to 4 apical whorls white</td></tr><tr><td rowspan="1" colspan="1">
                      <italic>
                        <tp:taxon-name><tp:taxon-name-part taxon-name-part-type="genus" reg="Oospira">O.</tp:taxon-name-part><tp:taxon-name-part taxon-name-part-type="species" reg="andersoniana">andersoniana</tp:taxon-name-part></tp:taxon-name>
                      </italic>
                    </td><td rowspan="1" colspan="1">steeply ascending</td><td rowspan="1" colspan="1">connected / indistinct <abbrev xmlns:xlink="http://www.w3.org/1999/xlink" xlink:title="atrium" id="ABBRID0EVZAG" xlink:type="simple">at</abbrev> transition to spiralis</td><td rowspan="1" colspan="1">invisible</td><td rowspan="1" colspan="1">3–5 / 3<sup>rd</sup> longest, parallelly oblique, and lateral</td><td rowspan="1" colspan="1">lateral/ narrow</td><td rowspan="1" colspan="1">regularly attenuated</td></tr><tr><td rowspan="1" colspan="1">
                      <italic>
                        <tp:taxon-name><tp:taxon-name-part taxon-name-part-type="genus" reg="Oospira">O.</tp:taxon-name-part><tp:taxon-name-part taxon-name-part-type="species" reg="magna">magna</tp:taxon-name-part></tp:taxon-name>
                      </italic>
                    </td><td rowspan="1" colspan="1">steeply ascending</td><td rowspan="1" colspan="1">connected / indistinct <abbrev xmlns:xlink="http://www.w3.org/1999/xlink" xlink:title="atrium" id="ABBRID0E61AG" xlink:type="simple">at</abbrev> transition to spiralis</td><td rowspan="1" colspan="1">invisible</td><td rowspan="1" colspan="1">4–6 / 4<sup>th</sup> longest, parallelly oblique, and ventral-lateral (almost horizontal)</td><td rowspan="1" colspan="1">ventral/ narrow</td><td rowspan="1" colspan="1">regularly attenuated, 3 to 4 apical whorls white</td></tr><tr><td rowspan="1" colspan="1">
                      <italic>
                        <tp:taxon-name><tp:taxon-name-part taxon-name-part-type="genus" reg="Oospira">O.</tp:taxon-name-part><tp:taxon-name-part taxon-name-part-type="species" reg="shanensis">shanensis</tp:taxon-name-part></tp:taxon-name>
                      </italic>
                    </td><td rowspan="1" colspan="1">steeply ascending</td><td rowspan="1" colspan="1">connected / indistinct <abbrev xmlns:xlink="http://www.w3.org/1999/xlink" xlink:title="atrium" id="ABBRID0EJ3AG" xlink:type="simple">at</abbrev> transition to spiralis</td><td rowspan="1" colspan="1">visible</td><td rowspan="1" colspan="1">5 / 4<sup>th</sup> longest and curved, parallel, and ventral-lateral (almost horizontal)</td><td rowspan="1" colspan="1">lateral/ broad, round and with hook</td><td rowspan="1" colspan="1">regularly attenuated</td></tr><tr><td rowspan="1" colspan="1"><italic><tp:taxon-name><tp:taxon-name-part taxon-name-part-type="genus" reg="Oospira">O.</tp:taxon-name-part><tp:taxon-name-part taxon-name-part-type="species" reg="luneainopsis">luneainopsis</tp:taxon-name-part></tp:taxon-name></italic> sp. nov.</td><td rowspan="1" colspan="1">steeply ascending</td><td rowspan="1" colspan="1">connected / slightly low <abbrev xmlns:xlink="http://www.w3.org/1999/xlink" xlink:title="atrium" id="ABBRID0ET4AG" xlink:type="simple">at</abbrev> transition to spiralis</td><td rowspan="1" colspan="1">invisible</td><td rowspan="1" colspan="1">4 / 4<sup>th</sup> longest, parallelly oblique, and lateral</td><td rowspan="1" colspan="1">lateral/ narrow, slightly pointed <abbrev xmlns:xlink="http://www.w3.org/1999/xlink" xlink:title="atrium" id="ABBRID0EE5AG" xlink:type="simple">at</abbrev> tip</td><td rowspan="1" colspan="1">blunt and regularly attenuated</td></tr><tr><td rowspan="1" colspan="1"><italic><tp:taxon-name><tp:taxon-name-part taxon-name-part-type="genus" reg="Oospira">O.</tp:taxon-name-part><tp:taxon-name-part taxon-name-part-type="species" reg="zediopsis">zediopsis</tp:taxon-name-part></tp:taxon-name></italic> sp. nov.</td><td rowspan="1" colspan="1">steeply ascending</td><td rowspan="1" colspan="1">connected / slightly low <abbrev xmlns:xlink="http://www.w3.org/1999/xlink" xlink:title="atrium" id="ABBRID0EC6AG" xlink:type="simple">at</abbrev> transition to spiralis</td><td rowspan="1" colspan="1">invisible</td><td rowspan="1" colspan="1">4–5 / 4<sup>th</sup> longest, parallelly oblique, and lateral</td><td rowspan="1" colspan="1">lateral/ narrow</td><td rowspan="1" colspan="1">regularly attenuated, 4 to 5 apical whorls white</td></tr></tbody></table></table-wrap><table-wrap id="T3" position="float" orientation="portrait"><label>Table 3.</label><caption><p>Comparison of genital characters of all species from Myanmar examined in this study.</p></caption><table id="TID0EO1DI" rules="all"><tbody><tr><th rowspan="1" colspan="1">Species</th><th rowspan="1" colspan="1">Penis / epiphallus</th><th rowspan="1" colspan="1">Internal sculpture of penis</th><th rowspan="1" colspan="1">Internal sculpture of epiphallus</th><th rowspan="1" colspan="1">Distal and proximal lengths of pedunculus</th></tr><tr><td rowspan="1" colspan="1">
                      <italic>
                        <tp:taxon-name><tp:taxon-name-part taxon-name-part-type="genus" reg="Phaedusa">P.</tp:taxon-name-part><tp:taxon-name-part taxon-name-part-type="species" reg="shanica">shanica</tp:taxon-name-part></tp:taxon-name>
                      </italic>
                    </td><td rowspan="1" colspan="1">muscular, large / ca. same diameter with penis</td><td rowspan="1" colspan="1">smooth surface of longitudinal folds</td><td rowspan="1" colspan="1">papillae arranged in oblique rows</td><td rowspan="1" colspan="1">distal longer than proximal</td></tr><tr><td rowspan="1" colspan="1">
                      <italic>
                        <tp:taxon-name><tp:taxon-name-part taxon-name-part-type="genus" reg="Phaedusa">P.</tp:taxon-name-part><tp:taxon-name-part taxon-name-part-type="species" reg="burmanica">burmanica</tp:taxon-name-part></tp:taxon-name>
                      </italic>
                    </td><td rowspan="1" colspan="1">muscular, large / ca. same diameter with penis</td><td rowspan="1" colspan="1">wavy surface of longitudinal folds</td><td rowspan="1" colspan="1">wavy longitudinal folds and papillae arranged in oblique rows</td><td rowspan="1" colspan="1">distal longer than proximal</td></tr><tr><td rowspan="1" colspan="1">
                      <italic>
                        <tp:taxon-name><tp:taxon-name-part taxon-name-part-type="genus" reg="Oospira">O.</tp:taxon-name-part><tp:taxon-name-part taxon-name-part-type="species" reg="philippiana">philippiana</tp:taxon-name-part></tp:taxon-name>
                      </italic>
                    </td><td rowspan="1" colspan="1">muscular, large / narrower than penis</td><td rowspan="1" colspan="1">chevron-shaped and smooth surface of longitudinal folds</td><td rowspan="1" colspan="1">elevated papillae arranged in oblique rows</td><td rowspan="1" colspan="1">distal shorter than proximal</td></tr><tr><td rowspan="1" colspan="1">
                      <italic>
                        <tp:taxon-name><tp:taxon-name-part taxon-name-part-type="genus" reg="Oospira">O.</tp:taxon-name-part><tp:taxon-name-part taxon-name-part-type="species" reg="bulbus">bulbus</tp:taxon-name-part></tp:taxon-name>
                      </italic>
                    </td><td rowspan="1" colspan="1">muscular, large / narrower than penis</td><td rowspan="1" colspan="1">chevron-shaped and little wavy surface of longitudinal folds</td><td rowspan="1" colspan="1">elevated papillae arranged in oblique rows</td><td rowspan="1" colspan="1">distal ca. same as proximal</td></tr><tr><td rowspan="1" colspan="1">
                      <italic>
                        <tp:taxon-name><tp:taxon-name-part taxon-name-part-type="genus" reg="Oospira">O.</tp:taxon-name-part><tp:taxon-name-part taxon-name-part-type="species" reg="ovata">ovata</tp:taxon-name-part></tp:taxon-name>
                      </italic>
                    </td><td rowspan="1" colspan="1">muscular, large / narrower than penis</td><td rowspan="1" colspan="1">V-shaped rows and smooth surface of longitudinal folds</td><td rowspan="1" colspan="1">rounded papillae arranged in oblique rows</td><td rowspan="1" colspan="1">distal longer than proximal</td></tr><tr><td rowspan="1" colspan="1">
                      <italic>
                        <tp:taxon-name><tp:taxon-name-part taxon-name-part-type="genus" reg="Oospira">O.</tp:taxon-name-part><tp:taxon-name-part taxon-name-part-type="species" reg="stoliczkana">stoliczkana</tp:taxon-name-part></tp:taxon-name>
                      </italic>
                    </td><td rowspan="1" colspan="1">muscular, large / narrower than penis</td><td rowspan="1" colspan="1">nearly V-shaped and oblique smooth surface of longitudinal folds</td><td rowspan="1" colspan="1">elevated papillae arranged in nearly oblique rows</td><td rowspan="1" colspan="1">distal longer than proximal</td></tr><tr><td rowspan="1" colspan="1">
                      <italic>
                        <tp:taxon-name><tp:taxon-name-part taxon-name-part-type="genus" reg="Oospira">O.</tp:taxon-name-part><tp:taxon-name-part taxon-name-part-type="species" reg="gouldiana">gouldiana</tp:taxon-name-part></tp:taxon-name>
                      </italic>
                    </td><td rowspan="1" colspan="1">moderately muscular, slender / nearly same or narrower diameter than penis</td><td rowspan="1" colspan="1">smooth surface of longitudinal folds</td><td rowspan="1" colspan="1">irregular corrugated folds and papillae arranged in oblique rows</td><td rowspan="1" colspan="1">distal ca. same as proximal</td></tr><tr><td rowspan="1" colspan="1">
                      <italic>
                        <tp:taxon-name><tp:taxon-name-part taxon-name-part-type="genus" reg="Oospira">O.</tp:taxon-name-part><tp:taxon-name-part taxon-name-part-type="species" reg="andersoniana">andersoniana</tp:taxon-name-part></tp:taxon-name>
                      </italic>
                    </td><td rowspan="1" colspan="1">moderately muscular, slender / nearly same or narrower diameter than penis</td><td rowspan="1" colspan="1">smooth surface of longitudinal folds</td><td rowspan="1" colspan="1">scattered papillae arranged obliquely to irregularly spaced rows</td><td rowspan="1" colspan="1">distal longer than proximal</td></tr><tr><td rowspan="1" colspan="1">
                      <italic>
                        <tp:taxon-name><tp:taxon-name-part taxon-name-part-type="genus" reg="Oospira">O.</tp:taxon-name-part><tp:taxon-name-part taxon-name-part-type="species" reg="magna">magna</tp:taxon-name-part></tp:taxon-name>
                      </italic>
                    </td><td rowspan="1" colspan="1">moderately muscular, slender / nearly equal diameter with penis</td><td rowspan="1" colspan="1">smooth surface of longitudinal folds</td><td rowspan="1" colspan="1">papillae arranged in oblique rows</td><td rowspan="1" colspan="1">distal shorter than proximal</td></tr><tr><td rowspan="1" colspan="1">
                      <italic>
                        <tp:taxon-name><tp:taxon-name-part taxon-name-part-type="genus" reg="Oospira">O.</tp:taxon-name-part><tp:taxon-name-part taxon-name-part-type="species" reg="shanensis">shanensis</tp:taxon-name-part></tp:taxon-name>
                      </italic>
                    </td><td rowspan="1" colspan="1">muscular, large / ca. same diameter with penis</td><td rowspan="1" colspan="1">corrugated surface of longitudinal folds</td><td rowspan="1" colspan="1">reticulated pattern</td><td rowspan="1" colspan="1">distal longer than proximal</td></tr></tbody></table></table-wrap></tp:treatment-sec><ref-list><ref id="B83"><mixed-citation xmlns:xlink="http://www.w3.org/1999/xlink" xlink:type="simple"><person-group><name name-style="western"><surname>Szekeres</surname><given-names>M</given-names></name><name name-style="western"><surname>Grego</surname><given-names>J</given-names></name><name name-style="western"><surname>Slapcinsky</surname><given-names>J</given-names></name></person-group> (<year>2021b</year>) <article-title><tp:taxon-name><tp:taxon-name-part taxon-name-part-type="family">Clausiliidae</tp:taxon-name-part></tp:taxon-name> (<tp:taxon-name><tp:taxon-name-part taxon-name-part-type="phylum">Mollusca</tp:taxon-name-part></tp:taxon-name>: <tp:taxon-name><tp:taxon-name-part taxon-name-part-type="class">Gastropoda</tp:taxon-name-part></tp:taxon-name>: <tp:taxon-name><tp:taxon-name-part taxon-name-part-type="infraclass">Pulmonata</tp:taxon-name-part></tp:taxon-name>) from Continental Southeast Asia in the collection of the Florida Museum of Natural History.</article-title><source>Bulletin of the Florida Museum of Natural History</source><volume>58</volume>: <fpage>39</fpage>–<lpage>50</lpage>.</mixed-citation></ref><ref id="B75"><mixed-citation xmlns:xlink="http://www.w3.org/1999/xlink" xlink:type="simple"><person-group><name name-style="western"><surname>Stoliczka</surname><given-names>F</given-names></name></person-group> (<year>1872</year>) <article-title>Postscript to the monograph of Himalayan and Burmese Clausiliae.</article-title><source>Journal of the Asiatic Society of Bengal</source><volume>41</volume>: <fpage>207</fpage>–<lpage>210</lpage>.</mixed-citation></ref><ref id="B66"><mixed-citation xmlns:xlink="http://www.w3.org/1999/xlink" xlink:type="simple"><person-group><name name-style="western"><surname>Pfeiffer</surname><given-names>L</given-names></name></person-group> (<year>1877</year>) <article-title>Monographia Heliceorum Viventium.</article-title><source>Brockhaus, Leipzig</source><volume>8</volume>: <fpage>1</fpage>–<lpage>729</lpage>.</mixed-citation></ref><ref id="B26"><mixed-citation xmlns:xlink="http://www.w3.org/1999/xlink" xlink:type="simple"><person-group><name name-style="western"><surname>Gude</surname><given-names>GK</given-names></name></person-group> (<year>1914</year>) <source>The Fauna of British India, Including Ceylon and Burma. <tp:taxon-name><tp:taxon-name-part taxon-name-part-type="phylum">Mollusca</tp:taxon-name-part></tp:taxon-name>, II.</source><publisher-name>Taylor and Francis</publisher-name>, <publisher-loc>London</publisher-loc>, <size units="page">520 pp</size>.</mixed-citation></ref><ref id="B51"><mixed-citation xmlns:xlink="http://www.w3.org/1999/xlink" xlink:type="simple"><person-group><name name-style="western"><surname>Nordsieck</surname><given-names>H</given-names></name></person-group> (<year>2002b</year>) <article-title>Annotated checklist of the Southeast Asian <tp:taxon-name><tp:taxon-name-part taxon-name-part-type="subfamily">Phaedusinae</tp:taxon-name-part></tp:taxon-name>, with the description of new taxa (<tp:taxon-name><tp:taxon-name-part taxon-name-part-type="class">Gastropoda</tp:taxon-name-part></tp:taxon-name>, <tp:taxon-name><tp:taxon-name-part taxon-name-part-type="infraclass">Pulmonata</tp:taxon-name-part></tp:taxon-name>, <tp:taxon-name><tp:taxon-name-part taxon-name-part-type="family">Clausiliidae</tp:taxon-name-part></tp:taxon-name>).</article-title><source>Basteria</source><volume>66</volume>: <fpage>85</fpage>–<lpage>100</lpage>.</mixed-citation></ref><ref id="B52"><mixed-citation xmlns:xlink="http://www.w3.org/1999/xlink" xlink:type="simple"><person-group><name name-style="western"><surname>Nordsieck</surname><given-names>H</given-names></name></person-group> (<year>2007</year>) <source>Worldwide Door Snails.</source><publisher-name>ConchBooks</publisher-name>, <publisher-loc>Hackenheim</publisher-loc>, <size units="page">214 pp</size>.</mixed-citation></ref><ref id="B82"><mixed-citation xmlns:xlink="http://www.w3.org/1999/xlink" xlink:type="simple"><person-group><name name-style="western"><surname>Szekeres</surname><given-names>M</given-names></name><name name-style="western"><surname>Grego</surname><given-names>J</given-names></name><name name-style="western"><surname>Páll-Gergely</surname><given-names>B</given-names></name><name name-style="western"><surname>Ablett</surname><given-names>JD</given-names></name></person-group> (<year>2021a</year>) <article-title><tp:taxon-name><tp:taxon-name-part taxon-name-part-type="family">Clausiliidae</tp:taxon-name-part></tp:taxon-name> (<tp:taxon-name><tp:taxon-name-part taxon-name-part-type="class">Gastropoda</tp:taxon-name-part></tp:taxon-name>; <tp:taxon-name><tp:taxon-name-part taxon-name-part-type="infraclass">Pulmonata</tp:taxon-name-part></tp:taxon-name>) from India, Myanmar, Pakistan, and Sri Lanka in the collection of the Natural History Museum, London.</article-title><source>Journal of Conchology</source><volume>44</volume>: <fpage>155</fpage>–<lpage>187</lpage>.</mixed-citation></ref></ref-list></tp:taxon-treatment>
