# Supplementary material for: ﻿Further notes on the taxonomy of the land snail family Clausiliidae Gray, 1855 (Stylommatophora, Helicina) from Myanmar with description of two new species
Source: Zookeys. 2023 May 3;1160:1–59. doi: 10.3897/zookeys.1160.98022 (PMC10172936; doi:10.3897/zookeys.1160.98022)
Supplement: XML Treatment for Oospira gouldiana [file zookeys.1160.98022-treatment10.xml]

<!DOCTYPE tp:taxon-treatment
  PUBLIC "-//TaxonX//DTD Taxonomic Treatment Publishing DTD v0 20100105//EN" "tax-treatment-NSO.dtd">
<tp:taxon-treatment xmlns:tp="http://www.plazi.org/taxpub"><tp:treatment-meta><kwd-group><label>Taxon classification</label><kwd>
                <named-content content-type="kingdom">Animalia</named-content>
              </kwd><kwd>
                <named-content content-type="order">Stylommatophora</named-content>
              </kwd><kwd>
                <named-content content-type="family">Clausiliidae</named-content>
              </kwd></kwd-group><mixed-citation publication-type="journal"><person-group><name><surname>Man</surname><given-names>Nem Sian</given-names></name><name><surname>Lwin</surname><given-names>Ngwe</given-names></name><name><surname>Sutcharit</surname><given-names>Chirasak</given-names></name><name><surname>Panha</surname><given-names>Somsak</given-names></name></person-group><article-title>﻿Further notes on the taxonomy of the land snail family <tp:taxon-name><tp:taxon-name-part taxon-name-part-type="family">Clausiliidae</tp:taxon-name-part></tp:taxon-name> Gray, 1855 (<tp:taxon-name><tp:taxon-name-part taxon-name-part-type="order">Stylommatophora</tp:taxon-name-part></tp:taxon-name>, <tp:taxon-name><tp:taxon-name-part taxon-name-part-type="suborder">Helicina</tp:taxon-name-part></tp:taxon-name>) from Myanmar with description of two new species</article-title><source>Zookeys</source><day>03</day><month>05</month><year>2023</year><volume>1160</volume><fpage>1</fpage><lpage>59</lpage><pub-id pub-id-type="doi">10.3897/zookeys.1160.98022</pub-id></mixed-citation></tp:treatment-meta><tp:nomenclature><label>﻿8</label><tp:taxon-name>
              <object-id xmlns:xlink="http://www.w3.org/1999/xlink" content-type="arpha" xlink:type="simple">B4A54E44-B7C5-5B83-A0F5-81B4A233884F</object-id>
              <tp:taxon-name-part taxon-name-part-type="genus" reg="Oospira">Oospira</tp:taxon-name-part>
              <tp:taxon-name-part taxon-name-part-type="species" reg="gouldiana">gouldiana</tp:taxon-name-part>
            </tp:taxon-name><tp:taxon-authority>(Pfeiffer, 1857)</tp:taxon-authority><xref ref-type="fig" rid="F3">Figs 3E</xref><xref ref-type="fig" rid="F11">, 11</xref><xref ref-type="fig" rid="F13">, 13A–D</xref><xref ref-type="fig" rid="F15">, 15C</xref><xref ref-type="fig" rid="F18">, 18J</xref><xref ref-type="table" rid="T2">; Tables 2</xref><xref ref-type="table" rid="T3">, 3</xref><tp:nomenclature-citation-list><tp:nomenclature-citation><tp:taxon-name>
                  <tp:taxon-name-part taxon-name-part-type="genus" reg="Clausilia">Clausilia</tp:taxon-name-part>
                  <tp:taxon-name-part taxon-name-part-type="species" reg="gouldiana">gouldiana</tp:taxon-name-part>
                </tp:taxon-name><comment>Pfeiffer, 1857: 259. Type locality: “Mergui imperii Birmani” [Myeik Islands, Tanintharyi Region, Myanmar]. <xref ref-type="bibr" rid="B64">Pfeiffer 1860</xref>: 123, pl. 34, figs 18–20. <xref ref-type="bibr" rid="B65">Pfeiffer 1868</xref>: 409. <xref ref-type="bibr" rid="B75">Stoliczka 1872</xref>: 208. Hanley and Theobald 1874: 48, pl. 118, figs 2, 3. <xref ref-type="bibr" rid="B73">Sowerby 1875</xref>: <tp:taxon-name><tp:taxon-name-part taxon-name-part-type="genus" reg="Clausilia">Clausilia</tp:taxon-name-part></tp:taxon-name> pl. 16, species 148.</comment></tp:nomenclature-citation><tp:nomenclature-citation><tp:taxon-name><tp:taxon-name-part taxon-name-part-type="genus" reg="Clausilia">Clausilia</tp:taxon-name-part> (<tp:taxon-name-part taxon-name-part-type="subgenus" reg="Phaedusa">Phaedusa</tp:taxon-name-part>) <tp:taxon-name-part taxon-name-part-type="species" reg="gouldiana">gouldiana</tp:taxon-name-part></tp:taxon-name><comment>–<xref ref-type="bibr" rid="B7">Blanford 1872</xref>: 203, pl. 9, fig. 10.</comment></tp:nomenclature-citation><tp:nomenclature-citation><tp:taxon-name>
                  <tp:taxon-name-part taxon-name-part-type="genus" reg="Clausilia">Clausilia</tp:taxon-name-part>
                </tp:taxon-name><comment>[<tp:taxon-name><tp:taxon-name-part taxon-name-part-type="genus" reg="Phaedusa">Phaedusa</tp:taxon-name-part> (<tp:taxon-name-part taxon-name-part-type="subgenus" reg="Pseudonenia">Pseudonenia</tp:taxon-name-part>)</tp:taxon-name>] <tp:taxon-name><tp:taxon-name-part taxon-name-part-type="genus" reg="Phaedusa"/><tp:taxon-name-part taxon-name-part-type="species" reg="gouldiana">gouldiana</tp:taxon-name-part></tp:taxon-name>–<xref ref-type="bibr" rid="B9">Boettger 1878</xref>: 54. <xref ref-type="bibr" rid="B67">Pfeiffer and Clessin 1881</xref>: 391. <xref ref-type="bibr" rid="B26">Gude 1914</xref>: 314–316, fig. 108.</comment></tp:nomenclature-citation><tp:nomenclature-citation><tp:taxon-name><tp:taxon-name-part taxon-name-part-type="genus" reg="Oospira">Oospira</tp:taxon-name-part> (<tp:taxon-name-part taxon-name-part-type="subgenus" reg="Oospira">Oospira</tp:taxon-name-part>) <tp:taxon-name-part taxon-name-part-type="species" reg="gouldiana">gouldiana</tp:taxon-name-part></tp:taxon-name><comment>–<xref ref-type="bibr" rid="B51">Nordsieck 2002b</xref>: 86. <xref ref-type="bibr" rid="B52">Nordsieck 2007</xref>: 23.</comment></tp:nomenclature-citation><tp:nomenclature-citation><tp:taxon-name>
                  <tp:taxon-name-part taxon-name-part-type="genus" reg="Oospira">Oospira</tp:taxon-name-part>
                  <tp:taxon-name-part taxon-name-part-type="species" reg="gouldiana">gouldiana</tp:taxon-name-part>
                </tp:taxon-name><comment>–<xref ref-type="bibr" rid="B82">Szekeres et al. 2021a</xref>: 171, fig. 6d–f. <xref ref-type="bibr" rid="B83">Szekeres et al. 2021b</xref>: 41.</comment></tp:nomenclature-citation></tp:nomenclature-citation-list></tp:nomenclature><tp:treatment-sec sec-type="material" id="SECID0EJ6CI"><title>Materials examined.</title><p>Bardai Mountain, Hpa-an Township, Hpa-an District, Kayin State, Myanmar (<named-content xmlns:xlink="http://www.w3.org/1999/xlink" content-type="dwc:verbatimCoordinates" xlink:type="simple"><named-content content-type="geo-json" specific-use="{&#34;type&#34;:&#34;Point&#34;,&#34;coordinates&#34;:[97.705500,16.986222]}" id="NCID0ES6CI" xlink:type="simple">16°59'10.4"N, 97°42'19.8"E</named-content></named-content>): <named-content xmlns:xlink="http://www.w3.org/1999/xlink" content-type="dwc:institutional_code" xlink:title="Chulalongkorn University Museum of Zoology" xlink:href="http://grbio.org/institution/chulalongkorn-university" xlink:type="simple">CUMZ</named-content> 13048 (25 specimens in ethanol, Fig. <xref ref-type="fig" rid="F11">11A–C</xref>). Kaw Ka Thaung Cave, Hpa-an Township, Hpa-an District, Kayin State, Myanmar (<named-content xmlns:xlink="http://www.w3.org/1999/xlink" content-type="dwc:verbatimCoordinates" xlink:type="simple"><named-content content-type="geo-json" specific-use="{&#34;type&#34;:&#34;Point&#34;,&#34;coordinates&#34;:[97.708611,16.827889]}" id="NCID0EDADI" xlink:type="simple">16°49'40.4"N, 97°42'31.0"E</named-content></named-content>): <named-content xmlns:xlink="http://www.w3.org/1999/xlink" content-type="dwc:institutional_code" xlink:title="Chulalongkorn University Museum of Zoology" xlink:href="http://grbio.org/institution/chulalongkorn-university" xlink:type="simple">CUMZ</named-content> 13049 (23 specimens in ethanol, Fig. <xref ref-type="fig" rid="F11">11D</xref>). Lun Nga Mountain, Hpa-an Township, Hpa-an District, Kayin State, Myanmar (<named-content xmlns:xlink="http://www.w3.org/1999/xlink" content-type="dwc:verbatimCoordinates" xlink:type="simple"><named-content content-type="geo-json" specific-use="{&#34;type&#34;:&#34;Point&#34;,&#34;coordinates&#34;:[97.785972,16.748111]}" id="NCID0EUADI" xlink:type="simple">16°44'53.2"N, 97°47'09.5"E</named-content></named-content>): <named-content xmlns:xlink="http://www.w3.org/1999/xlink" content-type="dwc:institutional_code" xlink:title="Chulalongkorn University Museum of Zoology" xlink:href="http://grbio.org/institution/chulalongkorn-university" xlink:type="simple">CUMZ</named-content> 13050 (18 specimen in ethanol). Sadhdan Cave, Hpa-an Township, Hpa-District, Kayin State, Myanmar (<named-content xmlns:xlink="http://www.w3.org/1999/xlink" content-type="dwc:verbatimCoordinates" xlink:type="simple"><named-content content-type="geo-json" specific-use="{&#34;type&#34;:&#34;Point&#34;,&#34;coordinates&#34;:[97.717833,16.739833]}" id="NCID0EBBDI" xlink:type="simple">16°44'23.4"N, 97°43'04.2"E</named-content></named-content>): <named-content xmlns:xlink="http://www.w3.org/1999/xlink" content-type="dwc:institutional_code" xlink:title="Chulalongkorn University Museum of Zoology" xlink:href="http://grbio.org/institution/chulalongkorn-university" xlink:type="simple">CUMZ</named-content> 13051 (2 incomplete shells). Taung Lay Cave, Hpa-an Township, Hpa-an District, Kayin State, Myanmar (<named-content xmlns:xlink="http://www.w3.org/1999/xlink" content-type="dwc:verbatimCoordinates" xlink:type="simple"><named-content content-type="geo-json" specific-use="{&#34;type&#34;:&#34;Point&#34;,&#34;coordinates&#34;:[97.629722,17.194528]}" id="NCID0EOBDI" xlink:type="simple">17°11'40.3"N, 97°37'47.0"E</named-content></named-content>): <named-content xmlns:xlink="http://www.w3.org/1999/xlink" content-type="dwc:institutional_code" xlink:title="Chulalongkorn University Museum of Zoology" xlink:href="http://grbio.org/institution/chulalongkorn-university" xlink:type="simple">CUMZ</named-content> 13052 (30 shells; Fig. <xref ref-type="fig" rid="F11">11E</xref>). Waiponla Mountain, Hpa-an Township, Hpa-an District, Kayin State, Myanmar (<named-content xmlns:xlink="http://www.w3.org/1999/xlink" content-type="dwc:verbatimCoordinates" xlink:type="simple"><named-content content-type="geo-json" specific-use="{&#34;type&#34;:&#34;Point&#34;,&#34;coordinates&#34;:[97.715778,16.935389]}" id="NCID0E6BDI" xlink:type="simple">16°56'7.4"N, 97°42'56.8"E</named-content></named-content>): <named-content xmlns:xlink="http://www.w3.org/1999/xlink" content-type="dwc:institutional_code" xlink:title="Chulalongkorn University Museum of Zoology" xlink:href="http://grbio.org/institution/chulalongkorn-university" xlink:type="simple">CUMZ</named-content> 13053 (2 incomplete shells, Fig. <xref ref-type="fig" rid="F11">11F</xref>), <named-content xmlns:xlink="http://www.w3.org/1999/xlink" content-type="dwc:institutional_code" xlink:title="Chulalongkorn University Museum of Zoology" xlink:href="http://grbio.org/institution/chulalongkorn-university" xlink:type="simple">CUMZ</named-content> 13054 (2 specimens in ethanol, lost apical whorls). Rathye Pyan Cave, Hpa-an Twonship, Hpa-an District, Kayin State, Myanmar (<named-content xmlns:xlink="http://www.w3.org/1999/xlink" content-type="dwc:verbatimCoordinates" xlink:type="simple"><named-content content-type="geo-json" specific-use="{&#34;type&#34;:&#34;Point&#34;,&#34;coordinates&#34;:[97.570694,16.835056]}" id="NCID0EVCDI" xlink:type="simple">16°50'6.2"N, 97°34'14.5"E</named-content></named-content>): <named-content xmlns:xlink="http://www.w3.org/1999/xlink" content-type="dwc:institutional_code" xlink:title="Chulalongkorn University Museum of Zoology" xlink:href="http://grbio.org/institution/chulalongkorn-university" xlink:type="simple">CUMZ</named-content> 13055 (1 incomplete shell).</p><fig id="F11" position="float" orientation="portrait"><object-id xmlns:xlink="http://www.w3.org/1999/xlink" content-type="doi" xlink:type="simple">10.3897/zookeys.1160.98022.figure11</object-id><object-id xmlns:xlink="http://www.w3.org/1999/xlink" content-type="arpha" xlink:type="simple">DFF4367C-B591-5099-ADA0-2354506F2C27</object-id><label>Figure 11.</label><caption><p>Shell and clausilial apparatus of <italic><tp:taxon-name><tp:taxon-name-part taxon-name-part-type="genus" reg="Oospira">Oospira</tp:taxon-name-part><tp:taxon-name-part taxon-name-part-type="species" reg="gouldiana">gouldiana</tp:taxon-name-part></tp:taxon-name></italic><bold>A–C</bold> specimen <named-content xmlns:xlink="http://www.w3.org/1999/xlink" content-type="dwc:institutional_code" xlink:title="Chulalongkorn University Museum of Zoology" xlink:href="http://grbio.org/institution/chulalongkorn-university" xlink:type="simple">CUMZ</named-content> 13048 from Bardai Mountain, Kayin State <bold>A</bold> typical pinkish shell form <bold>B</bold> clausilial apparatus <bold>C</bold> not fully adult shell <bold>D</bold> yellowish shell form, specimen <named-content xmlns:xlink="http://www.w3.org/1999/xlink" content-type="dwc:institutional_code" xlink:title="Chulalongkorn University Museum of Zoology" xlink:href="http://grbio.org/institution/chulalongkorn-university" xlink:type="simple">CUMZ</named-content> 13049 from Kaw Ka Thaung Cave, Kayin State <bold>E</bold> slender shell form, specimen <named-content xmlns:xlink="http://www.w3.org/1999/xlink" content-type="dwc:institutional_code" xlink:title="Chulalongkorn University Museum of Zoology" xlink:href="http://grbio.org/institution/chulalongkorn-university" xlink:type="simple">CUMZ</named-content> 13052 from Taung Lay Cave, Kayin State <bold>F</bold> ovate shell form, specimen <named-content xmlns:xlink="http://www.w3.org/1999/xlink" content-type="dwc:institutional_code" xlink:title="Chulalongkorn University Museum of Zoology" xlink:href="http://grbio.org/institution/chulalongkorn-university" xlink:type="simple">CUMZ</named-content> 13053 from Waiponla Mountain, Kayin State. White arrow indicates principalis.</p></caption><graphic xmlns:xlink="http://www.w3.org/1999/xlink" xlink:href="zookeys-1160-001_article-98022__-g011.jpg" position="float" orientation="portrait" xlink:type="simple" id="oo_845473.jpg"><uri content-type="original_file" xlink:type="simple">https://binary.pensoft.net/fig/845473</uri></graphic></fig></tp:treatment-sec><tp:treatment-sec sec-type="description" id="SECID0EZEDI"><title>Description.</title><p>Shell fusiform, translucent, brownish to reddish pink, and 3–4 white apical whorls; spire regularly attenuated. Shell surface finely striated to nearly smooth surface; suture impressed and distinct. Whorls 10–12 convex, regularly growing or sometimes rapidly growing after antepenultimate whorl and attenuated to apex. Aperture pear-shaped, basis broader and narrowing towards parietal sinus; peristome slightly protruded, thickened, expanded, and indistinctly doubled. Superior lamella developed, continuous with spiralis and slightly low <abbrev xmlns:xlink="http://www.w3.org/1999/xlink" xlink:title="atrium" id="ABBRID0E6EDI" xlink:type="simple">at</abbrev> transition to spiralis. Inferior lamella steeply ascending, distant from superior lamella and ending <abbrev xmlns:xlink="http://www.w3.org/1999/xlink" xlink:title="atrium" id="ABBRID0EDFDI" xlink:type="simple">at</abbrev> peristome. Subcolumellaris emerged and invisible in oblique view. Principalis running along lateral-dorsal side and anterior end visible through oblique apertural view. Palatal plicae lateral, five or six: first plica strong and longest; following plicae short, more or less parallel; fourth or fifth plica longer than middle plicae. Clausilium plate lateral side and narrow.</p><p><bold><italic>Genitalia</italic></bold> (<italic>n</italic> = 5). Atrium (<abbrev xmlns:xlink="http://www.w3.org/1999/xlink" xlink:title="atrium" id="ABBRID0EQFDI" xlink:type="simple">at</abbrev>) short and slender; penis (p) long, slender, and shortly narrower <abbrev xmlns:xlink="http://www.w3.org/1999/xlink" xlink:title="atrium" id="ABBRID0EUFDI" xlink:type="simple">at</abbrev> transition to epiphallus. Epiphallus (<abbrev xmlns:xlink="http://www.w3.org/1999/xlink" xlink:title="epiphallus" id="ABBRID0EYFDI" xlink:type="simple">ep</abbrev>) slender, ca. same length as penis, slightly smaller diameter, and broadest <abbrev xmlns:xlink="http://www.w3.org/1999/xlink" xlink:title="atrium" id="ABBRID0E3FDI" xlink:type="simple">at</abbrev> middle. Penial retractor muscle (<abbrev xmlns:xlink="http://www.w3.org/1999/xlink" xlink:title="penial retractor muscle" id="ABBRID0EAGDI" xlink:type="simple">pr</abbrev>) attaches proximally to epiphallus. Vas deferens (<abbrev xmlns:xlink="http://www.w3.org/1999/xlink" xlink:title="vas deferens" id="ABBRID0EEGDI" xlink:type="simple">vd</abbrev>) thin and shortly bounded <abbrev xmlns:xlink="http://www.w3.org/1999/xlink" xlink:title="atrium" id="ABBRID0EIGDI" xlink:type="simple">at</abbrev> penis (Fig. <xref ref-type="fig" rid="F13">13A</xref>). Internal sculpture of penis with smooth surfaces and five or six thin longitudinal folds (Fig. <xref ref-type="fig" rid="F13">13B</xref>). Internal sculpture of epiphallus with irregular corrugated pattern (Fig. <xref ref-type="fig" rid="F13">13D</xref>) and sometimes with distinct irregular transverse fold and papillae arranged in oblique rows.</p><p>Vagina (v) thick, cylindrical, and almost half of free oviduct (<abbrev xmlns:xlink="http://www.w3.org/1999/xlink" xlink:title="free oviduct" id="ABBRID0E1GDI" xlink:type="simple">fo</abbrev>) length. Distal part of pedunculus (<abbrev xmlns:xlink="http://www.w3.org/1999/xlink" xlink:title="distal part of pedunculus" id="ABBRID0E5GDI" xlink:type="simple">dpb</abbrev>) large and middle part broadest; diverticulum (<abbrev xmlns:xlink="http://www.w3.org/1999/xlink" xlink:title="diverticulum" id="ABBRID0ECHDI" xlink:type="simple">db</abbrev>) slender, very long, ca. same length as distal part and proximal part of pedunculus; proximal part of pedunculus (<abbrev xmlns:xlink="http://www.w3.org/1999/xlink" xlink:title="proximal part of pedunculus" id="ABBRID0EGHDI" xlink:type="simple">ppb</abbrev>) slender, nearly same length as (<abbrev xmlns:xlink="http://www.w3.org/1999/xlink" xlink:title="distal part of pedunculus" id="ABBRID0EKHDI" xlink:type="simple">dpb</abbrev>), and bursa copulatrix (<abbrev xmlns:xlink="http://www.w3.org/1999/xlink" xlink:title="bursa" id="ABBRID0EOHDI" xlink:type="simple">bb</abbrev>) ovoid (Fig. <xref ref-type="fig" rid="F13">13A</xref>).</p><p><bold><italic>Radula</italic>.</bold> Each row contains ≥ 39 teeth with half-row formula: central–(lateral)–marginal teeth (1–(11–12)–19). Central tooth tricuspid with large and triangular mesocone, and ectocones very small and pointed tips. Lateral teeth bicuspid: endocone large and triangular; ectocone very small and pointed tip. Marginal teeth asymmetrically tricuspid starting <abbrev xmlns:xlink="http://www.w3.org/1999/xlink" xlink:title="atrium" id="ABBRID0ECIDI" xlink:type="simple">at</abbrev> approximately tooth number 11 or 12: endocone small located near the tip; mesocone large and dull to blunt tip; ectocone with triangular shape, pointed tip and located near the base (Fig. <xref ref-type="fig" rid="F15">15C</xref>).</p></tp:treatment-sec><tp:treatment-sec sec-type="distribution" id="SECID0EKIDI"><title>Distribution.</title><p><italic><tp:taxon-name><tp:taxon-name-part taxon-name-part-type="genus" reg="Oospira">Oospira</tp:taxon-name-part><tp:taxon-name-part taxon-name-part-type="species" reg="gouldiana">gouldiana</tp:taxon-name-part></tp:taxon-name></italic> is the most abundant species of the genus in Myanmar, occurring mainly in the south-eastern part of the country. This species was abundant <abbrev xmlns:xlink="http://www.w3.org/1999/xlink" xlink:title="atrium" id="ABBRID0E2IDI" xlink:type="simple">at</abbrev> seven limestone outcrops in Kayin State (Fig. <xref ref-type="fig" rid="F1">1</xref>, Table <xref ref-type="table" rid="T1">1</xref>). It was recorded from Bago, Kayin, Mon, and Tanintharyi in Myanmar, and the distribution was later expanded to include parts of Thailand (<xref ref-type="bibr" rid="B26">Gude 1914</xref>; <xref ref-type="bibr" rid="B82">Szekeres et al. 2021a</xref>, <xref ref-type="bibr" rid="B83">b</xref>).</p></tp:treatment-sec><tp:treatment-sec sec-type="remarks" id="SECID0ETJDI"><title>Remarks.</title><p><italic><tp:taxon-name><tp:taxon-name-part taxon-name-part-type="genus" reg="Oospira">Oospira</tp:taxon-name-part><tp:taxon-name-part taxon-name-part-type="species" reg="gouldiana">gouldiana</tp:taxon-name-part></tp:taxon-name></italic> specimens from Taung Lay Cave are quite similar to <italic><tp:taxon-name><tp:taxon-name-part taxon-name-part-type="genus" reg="Oospira">O.</tp:taxon-name-part><tp:taxon-name-part taxon-name-part-type="species" reg="malaisei">malaisei</tp:taxon-name-part></tp:taxon-name></italic> from Kachin State in terms of shell form. But <italic><tp:taxon-name><tp:taxon-name-part taxon-name-part-type="genus" reg="Oospira">O.</tp:taxon-name-part><tp:taxon-name-part taxon-name-part-type="species" reg="malaisei">malaisei</tp:taxon-name-part></tp:taxon-name></italic> (Fig. <xref ref-type="fig" rid="F17">17C</xref>) shows a more vertical and broader aperture, reflected peristome, closely and rapidly attenuated apical whorls, and inferior lamella more straight ascending <abbrev xmlns:xlink="http://www.w3.org/1999/xlink" xlink:title="atrium" id="ABBRID0E5KDI" xlink:type="simple">at</abbrev> peristome. In contrast, Taung Lay Cave specimens have an oblique and rounded aperture, less reflected peristome, regularly attenuated whitish apical whorls and inferior lamella more spirally ending <abbrev xmlns:xlink="http://www.w3.org/1999/xlink" xlink:title="atrium" id="ABBRID0ECLDI" xlink:type="simple">at</abbrev> peristome. Anatomically, <italic><tp:taxon-name><tp:taxon-name-part taxon-name-part-type="genus" reg="Oospira">O.</tp:taxon-name-part><tp:taxon-name-part taxon-name-part-type="species" reg="malaisei">malaisei</tp:taxon-name-part></tp:taxon-name></italic> possesses an epiphallus of ~ 1/2 the penis length, while in <italic><tp:taxon-name><tp:taxon-name-part taxon-name-part-type="genus" reg="Oospira">O.</tp:taxon-name-part><tp:taxon-name-part taxon-name-part-type="species" reg="gouldiana">gouldiana</tp:taxon-name-part></tp:taxon-name></italic> epiphallus and penis have almost equal lengths (see <xref ref-type="bibr" rid="B48">Nordsieck 1973</xref>: fig. 26).</p><p><italic><tp:taxon-name><tp:taxon-name-part taxon-name-part-type="genus" reg="Oospira">Oospira</tp:taxon-name-part><tp:taxon-name-part taxon-name-part-type="species" reg="gouldiana">gouldiana</tp:taxon-name-part></tp:taxon-name></italic> also shares a similar shell morphology with <italic><tp:taxon-name><tp:taxon-name-part taxon-name-part-type="genus" reg="Oospira">O.</tp:taxon-name-part><tp:taxon-name-part taxon-name-part-type="species" reg="insignis">insignis</tp:taxon-name-part></tp:taxon-name></italic> exhibiting a regularly attenuated spire with whitish apical whorls, palatal plicae five, and a broad pear-shaped aperture. Nevertheless, <italic><tp:taxon-name><tp:taxon-name-part taxon-name-part-type="genus" reg="Oospira">O.</tp:taxon-name-part><tp:taxon-name-part taxon-name-part-type="species" reg="gouldiana">gouldiana</tp:taxon-name-part></tp:taxon-name></italic> has a more attenuated spire, more parallel palatal plicae, aperture more vertical, and less glossy than <italic><tp:taxon-name><tp:taxon-name-part taxon-name-part-type="genus" reg="Oospira">O.</tp:taxon-name-part><tp:taxon-name-part taxon-name-part-type="species" reg="insignis">insignis</tp:taxon-name-part></tp:taxon-name></italic>. In addition, this species can easily be separated from <italic><tp:taxon-name><tp:taxon-name-part taxon-name-part-type="genus" reg="Oospira">O.</tp:taxon-name-part><tp:taxon-name-part taxon-name-part-type="species" reg="shanensis">shanensis</tp:taxon-name-part></tp:taxon-name></italic> by its pale color, shorter and oblique palatal plicae, inferior lamella more spirally and closely ascending from spiralis and superior lamella. <italic><tp:taxon-name><tp:taxon-name-part taxon-name-part-type="genus" reg="Oospira">Oospira</tp:taxon-name-part><tp:taxon-name-part taxon-name-part-type="species" reg="penangensis">penangensis</tp:taxon-name-part></tp:taxon-name></italic> differs from this species by its less ventricose, narrower, and more vertical subquadrate aperture, inferior lamella ending straight <abbrev xmlns:xlink="http://www.w3.org/1999/xlink" xlink:title="atrium" id="ABBRID0EEODI" xlink:type="simple">at</abbrev> peristome and weaker superior lamella from apertural view.</p><p><italic><tp:taxon-name><tp:taxon-name-part taxon-name-part-type="genus" reg="Oospira">Oospira</tp:taxon-name-part><tp:taxon-name-part taxon-name-part-type="species" reg="gouldiana">gouldiana</tp:taxon-name-part></tp:taxon-name></italic> is highly variable in terms of shell color and shape. The typical form was found in the Bardai and Kaw Ka Thaung populations, showing a yellowish to pinkish color with a regular fusiform shape (Fig. <xref ref-type="fig" rid="F11">11A, D</xref>), while the Taung Lay population have a slenderer shell and the Waiponla population have a more bulging shell (Fig. <xref ref-type="fig" rid="F11">11E, F</xref>). In addition, the arrangement of palatal plicae shows much variation among the populations. For instance, the Bardai population has irregularly or obliquely arranged plicae (nearly vertical), Kaw Ka Thaung population has parallelly arranged plicae, while the Waiponla and Lun Nga populations have very weak and short parallelly arranged palatal plicae. Furthermore, a very short plica (dot-like) located near the anteriormost palatal plicae next to subcolumellaris is also observed in the Bardai population.</p><p>Except for the Sadhdan, Taung Lay, and Rathye Pyan populations, for which genitalia could not be examined, the remaining populations are similar in external genital morphology, with only slightly differing thickness of the longitudinal folds of the internal sculpture of the penis being observed. However, these four populations inhabit a very small geographical area, hence we attribute this minor difference to morphological variation.</p></tp:treatment-sec><tp:treatment-sec><!--Section generated to contain objects referenced in tp:taxon-treatment.--><fig id="F3" position="float" orientation="portrait"><object-id xmlns:xlink="http://www.w3.org/1999/xlink" content-type="doi" xlink:type="simple">10.3897/zookeys.1160.98022.figure3</object-id><object-id xmlns:xlink="http://www.w3.org/1999/xlink" content-type="arpha" xlink:type="simple">552B937F-2FA7-5AFF-980A-E40C50648A6B</object-id><label>Figure 3.</label><caption><p>Living snails <bold>A</bold><italic><tp:taxon-name><tp:taxon-name-part taxon-name-part-type="genus" reg="Phaedusa">Phaedusa</tp:taxon-name-part><tp:taxon-name-part taxon-name-part-type="species" reg="shanica">shanica</tp:taxon-name-part></tp:taxon-name></italic> from Pyinyaung Village, Mandalay Region (<abbrev xmlns:xlink="http://www.w3.org/1999/xlink" xlink:title="shell height" id="ABBRID0EYHAG" xlink:type="simple">SH</abbrev> ~ 14 mm) <bold>B</bold><italic><tp:taxon-name><tp:taxon-name-part taxon-name-part-type="genus" reg="Oospira">Oospira</tp:taxon-name-part><tp:taxon-name-part taxon-name-part-type="species" reg="philippiana">philippiana</tp:taxon-name-part></tp:taxon-name></italic> from Kayon Cave, Mon State (<abbrev xmlns:xlink="http://www.w3.org/1999/xlink" xlink:title="shell height" id="ABBRID0EJIAG" xlink:type="simple">SH</abbrev> ~ 22 mm) <bold>C</bold><italic><tp:taxon-name><tp:taxon-name-part taxon-name-part-type="genus" reg="Oospira">Oospira</tp:taxon-name-part><tp:taxon-name-part taxon-name-part-type="species" reg="bulbus">bulbus</tp:taxon-name-part></tp:taxon-name></italic> from Sanbel Cave, Mon State (<abbrev xmlns:xlink="http://www.w3.org/1999/xlink" xlink:title="shell height" id="ABBRID0E1IAG" xlink:type="simple">SH</abbrev> ~ 19 mm) <bold>D</bold><italic><tp:taxon-name><tp:taxon-name-part taxon-name-part-type="genus" reg="Oospira">Oospira</tp:taxon-name-part><tp:taxon-name-part taxon-name-part-type="species" reg="ovata">ovata</tp:taxon-name-part></tp:taxon-name></italic> from Pathein Mountain, Mon State (<abbrev xmlns:xlink="http://www.w3.org/1999/xlink" xlink:title="shell height" id="ABBRID0ELJAG" xlink:type="simple">SH</abbrev> ~ 16 mm) <bold>E</bold><italic><tp:taxon-name><tp:taxon-name-part taxon-name-part-type="genus" reg="Oospira">Oospira</tp:taxon-name-part><tp:taxon-name-part taxon-name-part-type="species" reg="gouldiana">gouldiana</tp:taxon-name-part></tp:taxon-name></italic> from Kaw Ka Thuang Cave, Kayin State (<abbrev xmlns:xlink="http://www.w3.org/1999/xlink" xlink:title="shell height" id="ABBRID0E3JAG" xlink:type="simple">SH</abbrev> ~ 26 mm) <bold>F</bold><italic><tp:taxon-name><tp:taxon-name-part taxon-name-part-type="genus" reg="Oospira">Oospira</tp:taxon-name-part><tp:taxon-name-part taxon-name-part-type="species" reg="shanensis">shanensis</tp:taxon-name-part></tp:taxon-name></italic> from Nanthe Cave, Shan State (<abbrev xmlns:xlink="http://www.w3.org/1999/xlink" xlink:title="shell height" id="ABBRID0ENKAG" xlink:type="simple">SH</abbrev> ~ 25 mm).</p></caption><graphic xmlns:xlink="http://www.w3.org/1999/xlink" xlink:href="zookeys-1160-001_article-98022__-g003.jpg" position="float" orientation="portrait" xlink:type="simple" id="oo_845465.jpg"><uri content-type="original_file" xlink:type="simple">https://binary.pensoft.net/fig/845465</uri></graphic></fig><fig id="F13" position="float" orientation="portrait"><object-id xmlns:xlink="http://www.w3.org/1999/xlink" content-type="doi" xlink:type="simple">10.3897/zookeys.1160.98022.figure13</object-id><object-id xmlns:xlink="http://www.w3.org/1999/xlink" content-type="arpha" xlink:type="simple">6990B690-F8A3-5B33-B2FD-CF0B7E1CB579</object-id><label>Figure 13.</label><caption><p>Genital anatomy of <bold>A–D</bold><italic><tp:taxon-name><tp:taxon-name-part taxon-name-part-type="genus" reg="Oospira">Oospira</tp:taxon-name-part><tp:taxon-name-part taxon-name-part-type="species" reg="gouldiana">gouldiana</tp:taxon-name-part></tp:taxon-name></italic>, specimen <named-content xmlns:xlink="http://www.w3.org/1999/xlink" content-type="dwc:institutional_code" xlink:title="Chulalongkorn University Museum of Zoology" xlink:href="http://grbio.org/institution/chulalongkorn-university" xlink:type="simple">CUMZ</named-content> 13049 <bold>A</bold> whole reproductive system <bold>B</bold> internal sculpture of penis <bold>C</bold> transition from penis to epiphallus <bold>D</bold> internal sculpture of epiphallus and <bold>E–H</bold><italic><tp:taxon-name><tp:taxon-name-part taxon-name-part-type="genus" reg="Oospira">Oospira</tp:taxon-name-part><tp:taxon-name-part taxon-name-part-type="species" reg="andersoniana">andersoniana</tp:taxon-name-part></tp:taxon-name></italic>, specimen <named-content xmlns:xlink="http://www.w3.org/1999/xlink" content-type="dwc:institutional_code" xlink:title="Chulalongkorn University Museum of Zoology" xlink:href="http://grbio.org/institution/chulalongkorn-university" xlink:type="simple">CUMZ</named-content> 13057 <bold>E</bold> whole reproductive system <bold>F</bold> overview of internal sculpture of penis and epiphallus <bold>G</bold> internal sculpture of penis <bold>H</bold> internal sculpture of epiphallus. Yellow arrows indicate approximate transitional position from penis to epiphallus.</p></caption><graphic xmlns:xlink="http://www.w3.org/1999/xlink" xlink:href="zookeys-1160-001_article-98022__-g013.jpg" position="float" orientation="portrait" xlink:type="simple" id="oo_845475.jpg"><uri content-type="original_file" xlink:type="simple">https://binary.pensoft.net/fig/845475</uri></graphic></fig><fig id="F15" position="float" orientation="portrait"><object-id xmlns:xlink="http://www.w3.org/1999/xlink" content-type="doi" xlink:type="simple">10.3897/zookeys.1160.98022.figure15</object-id><object-id xmlns:xlink="http://www.w3.org/1999/xlink" content-type="arpha" xlink:type="simple">4CE4F494-3360-5AE5-BFCB-2807361DF9A3</object-id><label>Figure 15.</label><caption><p>
                  Radula morphology <bold>A</bold><italic><tp:taxon-name><tp:taxon-name-part taxon-name-part-type="genus" reg="Oospira">Oospira</tp:taxon-name-part><tp:taxon-name-part taxon-name-part-type="species" reg="philippiana">philippiana</tp:taxon-name-part></tp:taxon-name></italic>, specimen <named-content xmlns:xlink="http://www.w3.org/1999/xlink" content-type="dwc:institutional_code" xlink:title="Chulalongkorn University Museum of Zoology" xlink:href="http://grbio.org/institution/chulalongkorn-university" xlink:type="simple">CUMZ</named-content> 13039 <bold>B</bold><italic><tp:taxon-name><tp:taxon-name-part taxon-name-part-type="genus" reg="Oospira">Oospira</tp:taxon-name-part><tp:taxon-name-part taxon-name-part-type="species" reg="ovata">ovata</tp:taxon-name-part></tp:taxon-name></italic>, specimen <named-content xmlns:xlink="http://www.w3.org/1999/xlink" content-type="dwc:institutional_code" xlink:title="Chulalongkorn University Museum of Zoology" xlink:href="http://grbio.org/institution/chulalongkorn-university" xlink:type="simple">CUMZ</named-content> 13044 <bold>C</bold><italic><tp:taxon-name><tp:taxon-name-part taxon-name-part-type="genus" reg="Oospira">Oospira</tp:taxon-name-part><tp:taxon-name-part taxon-name-part-type="species" reg="gouldiana">gouldiana</tp:taxon-name-part></tp:taxon-name></italic>, specimen <named-content xmlns:xlink="http://www.w3.org/1999/xlink" content-type="dwc:institutional_code" xlink:title="Chulalongkorn University Museum of Zoology" xlink:href="http://grbio.org/institution/chulalongkorn-university" xlink:type="simple">CUMZ</named-content> 13049 <bold>D</bold><italic><tp:taxon-name><tp:taxon-name-part taxon-name-part-type="genus" reg="Oospira">Oospira</tp:taxon-name-part><tp:taxon-name-part taxon-name-part-type="species" reg="andersoniana">andersoniana</tp:taxon-name-part></tp:taxon-name></italic><named-content xmlns:xlink="http://www.w3.org/1999/xlink" content-type="dwc:institutional_code" xlink:title="Chulalongkorn University Museum of Zoology" xlink:href="http://grbio.org/institution/chulalongkorn-university" xlink:type="simple">CUMZ</named-content> 13057 <bold>E</bold><italic><tp:taxon-name><tp:taxon-name-part taxon-name-part-type="genus" reg="Oospira">Oospira</tp:taxon-name-part><tp:taxon-name-part taxon-name-part-type="species" reg="shanensis">shanensis</tp:taxon-name-part></tp:taxon-name></italic>, specimen <named-content xmlns:xlink="http://www.w3.org/1999/xlink" content-type="dwc:institutional_code" xlink:title="Chulalongkorn University Museum of Zoology" xlink:href="http://grbio.org/institution/chulalongkorn-university" xlink:type="simple">CUMZ</named-content> 13061. Blue color indicates central teeth row; yellow color indicates the transition from lateral to marginal teeth. ‘C’ indicates central tooth.</p></caption><graphic xmlns:xlink="http://www.w3.org/1999/xlink" xlink:href="zookeys-1160-001_article-98022__-g015.jpg" position="float" orientation="portrait" xlink:type="simple" id="oo_845477.jpg"><uri content-type="original_file" xlink:type="simple">https://binary.pensoft.net/fig/845477</uri></graphic></fig><fig id="F18" position="float" orientation="portrait"><object-id xmlns:xlink="http://www.w3.org/1999/xlink" content-type="doi" xlink:type="simple">10.3897/zookeys.1160.98022.figure18</object-id><object-id xmlns:xlink="http://www.w3.org/1999/xlink" content-type="arpha" xlink:type="simple">E5154465-8699-52DD-BDE1-A79745DB1497</object-id><label>Figure 18.</label><caption><p>Synoptic view of the clausiliid species recorded from Myanmar <bold>A</bold><italic><tp:taxon-name><tp:taxon-name-part taxon-name-part-type="genus" reg="Indonenia">Indonenia</tp:taxon-name-part><tp:taxon-name-part taxon-name-part-type="species" reg="admirabilis">admirabilis</tp:taxon-name-part></tp:taxon-name></italic>, holotype <named-content xmlns:xlink="http://www.w3.org/1999/xlink" content-type="dwc:institutional_code" xlink:title="The Natural History Museum, London" xlink:href="http://grbio.org/institution/natural-history-museum-london" xlink:type="simple">NHMUK</named-content> 20200185 <bold>B</bold><italic><tp:taxon-name><tp:taxon-name-part taxon-name-part-type="genus" reg="Oospira">Oospira</tp:taxon-name-part><tp:taxon-name-part taxon-name-part-type="species" reg="andersoniana">andersoniana</tp:taxon-name-part></tp:taxon-name></italic>, specimen <named-content xmlns:xlink="http://www.w3.org/1999/xlink" content-type="dwc:institutional_code" xlink:title="Chulalongkorn University Museum of Zoology" xlink:href="http://grbio.org/institution/chulalongkorn-university" xlink:type="simple">CUMZ</named-content> 13054 <bold>C</bold><italic><tp:taxon-name><tp:taxon-name-part taxon-name-part-type="genus" reg="Oospira">Oospira</tp:taxon-name-part><tp:taxon-name-part taxon-name-part-type="species" reg="arakana">arakana</tp:taxon-name-part></tp:taxon-name></italic>, lectotype <named-content xmlns:xlink="http://www.w3.org/1999/xlink" content-type="dwc:institutional_code" xlink:title="The Natural History Museum, London" xlink:href="http://grbio.org/institution/natural-history-museum-london" xlink:type="simple">NHMUK</named-content> 1888.12.4.1037 <bold>D</bold><italic><tp:taxon-name><tp:taxon-name-part taxon-name-part-type="genus" reg="Cylindrophaedusa">Cylindrophaedusa</tp:taxon-name-part><tp:taxon-name-part taxon-name-part-type="species" reg="bacillum">bacillum</tp:taxon-name-part></tp:taxon-name></italic>, specimen <named-content xmlns:xlink="http://www.w3.org/1999/xlink" content-type="dwc:institutional_code" xlink:title="The Natural History Museum, London" xlink:href="http://grbio.org/institution/natural-history-museum-london" xlink:type="simple">NHMUK</named-content> 1906.2.2.345 <bold>E</bold><italic><tp:taxon-name><tp:taxon-name-part taxon-name-part-type="genus" reg="Oospira">Oospira</tp:taxon-name-part><tp:taxon-name-part taxon-name-part-type="species" reg="bulbus">bulbus</tp:taxon-name-part></tp:taxon-name></italic>, possible syntype <named-content xmlns:xlink="http://www.w3.org/1999/xlink" content-type="dwc:institutional_code" xlink:title="The Natural History Museum, London" xlink:href="http://grbio.org/institution/natural-history-museum-london" xlink:type="simple">NHMUK</named-content> 1903.7.1.1278 <bold>F</bold><italic><tp:taxon-name><tp:taxon-name-part taxon-name-part-type="genus" reg="Phaedusa">Phaedusa</tp:taxon-name-part><tp:taxon-name-part taxon-name-part-type="species" reg="burmanica">burmanica</tp:taxon-name-part></tp:taxon-name></italic>, holotype <named-content xmlns:xlink="http://www.w3.org/1999/xlink" content-type="dwc:institutional_code" xlink:title="The Natural History Museum, London" xlink:href="http://grbio.org/institution/natural-history-museum-london" xlink:type="simple">NHMUK</named-content> 1888.12.4.1058 <bold>G</bold><italic><tp:taxon-name><tp:taxon-name-part taxon-name-part-type="genus" reg="Oospira">Oospira</tp:taxon-name-part><tp:taxon-name-part taxon-name-part-type="species" reg="decollata">decollata</tp:taxon-name-part></tp:taxon-name></italic>, paratype <named-content xmlns:xlink="http://www.w3.org/1999/xlink" content-type="dwc:institutional_code" xlink:title="Zoological Institute, Russian Academy of Sciences, St. Petersburg" xlink:href="http://grbio.org/institution/zoological-institute-russian-academy-sciences" xlink:type="simple">ZISP</named-content><bold>H</bold><italic><tp:taxon-name><tp:taxon-name-part taxon-name-part-type="genus" reg="Indonenia">Indonenia</tp:taxon-name-part><tp:taxon-name-part taxon-name-part-type="species" reg="excellens">excellens</tp:taxon-name-part></tp:taxon-name></italic>, specimen <named-content xmlns:xlink="http://www.w3.org/1999/xlink" content-type="dwc:institutional_code" xlink:title="The Natural History Museum, London" xlink:href="http://grbio.org/institution/natural-history-museum-london" xlink:type="simple">NHMUK</named-content> 20200189 <bold>I</bold><italic><tp:taxon-name><tp:taxon-name-part taxon-name-part-type="genus" reg="Oospira">Oospira</tp:taxon-name-part><tp:taxon-name-part taxon-name-part-type="species" reg="fusiformis">fusiformis</tp:taxon-name-part></tp:taxon-name></italic>, holotype <named-content xmlns:xlink="http://www.w3.org/1999/xlink" content-type="dwc:institutional_code" xlink:title="The Natural History Museum, London" xlink:href="http://grbio.org/institution/natural-history-museum-london" xlink:type="simple">NHMUK</named-content> 1906.2.2.380 <bold>J</bold><italic><tp:taxon-name><tp:taxon-name-part taxon-name-part-type="genus" reg="Oospira">Oospira</tp:taxon-name-part><tp:taxon-name-part taxon-name-part-type="species" reg="gouldiana">gouldiana</tp:taxon-name-part></tp:taxon-name></italic>, lectotype <named-content xmlns:xlink="http://www.w3.org/1999/xlink" content-type="dwc:institutional_code" xlink:title="The Natural History Museum, London" xlink:href="http://grbio.org/institution/natural-history-museum-london" xlink:type="simple">NHMUK</named-content> 196548 <bold>K</bold><italic><tp:taxon-name><tp:taxon-name-part taxon-name-part-type="genus" reg="Oospira">Oospira</tp:taxon-name-part><tp:taxon-name-part taxon-name-part-type="species" reg="gracilior">gracilior</tp:taxon-name-part></tp:taxon-name></italic>, lectotype <named-content xmlns:xlink="http://www.w3.org/1999/xlink" content-type="dwc:institutional_code" xlink:title="The Natural History Museum, London" xlink:href="http://grbio.org/institution/natural-history-museum-london" xlink:type="simple">NHMUK</named-content> 1907.12.30.243 <bold>L</bold><italic><tp:taxon-name><tp:taxon-name-part taxon-name-part-type="genus" reg="Oospira">Oospira</tp:taxon-name-part><tp:taxon-name-part taxon-name-part-type="species" reg="insignis">insignis</tp:taxon-name-part></tp:taxon-name></italic>, lectotype USNM 117120 <bold>M</bold><italic><tp:taxon-name><tp:taxon-name-part taxon-name-part-type="genus" reg="Phaedusa">Phaedusa</tp:taxon-name-part><tp:taxon-name-part taxon-name-part-type="species" reg="kazueae">kazueae</tp:taxon-name-part></tp:taxon-name></italic>, holotype <named-content xmlns:xlink="http://www.w3.org/1999/xlink" content-type="dwc:institutional_code" xlink:title="The Natural History Museum, London" xlink:href="http://grbio.org/institution/natural-history-museum-london" xlink:type="simple">NHMUK</named-content> 20200187 <bold>N</bold><italic><tp:taxon-name><tp:taxon-name-part taxon-name-part-type="genus" reg="Phaedusa">Phaedusa</tp:taxon-name-part><tp:taxon-name-part taxon-name-part-type="species" reg="lemani">lemani</tp:taxon-name-part></tp:taxon-name></italic> (after Gude, 1914: fig. 107) <bold>O</bold><italic><tp:taxon-name><tp:taxon-name-part taxon-name-part-type="genus" reg="Oospira">Oospira</tp:taxon-name-part><tp:taxon-name-part taxon-name-part-type="species" reg="limborgi">limborgi</tp:taxon-name-part></tp:taxon-name></italic>, holotype <named-content xmlns:xlink="http://www.w3.org/1999/xlink" content-type="dwc:institutional_code" xlink:title="The Natural History Museum, London" xlink:href="http://grbio.org/institution/natural-history-museum-london" xlink:type="simple">NHMUK</named-content> 1903.7.1.1266, and <bold>P</bold><italic><tp:taxon-name><tp:taxon-name-part taxon-name-part-type="genus" reg="Oospira">Oospira</tp:taxon-name-part><tp:taxon-name-part taxon-name-part-type="species" reg="luneainopsis">luneainopsis</tp:taxon-name-part></tp:taxon-name></italic> sp. nov., holotype <named-content xmlns:xlink="http://www.w3.org/1999/xlink" content-type="dwc:institutional_code" xlink:title="Chulalongkorn University Museum of Zoology" xlink:href="http://grbio.org/institution/chulalongkorn-university" xlink:type="simple">CUMZ</named-content> 13062.</p></caption><graphic xmlns:xlink="http://www.w3.org/1999/xlink" xlink:href="zookeys-1160-001_article-98022__-g018.jpg" position="float" orientation="portrait" xlink:type="simple" id="oo_845480.jpg"><uri content-type="original_file" xlink:type="simple">https://binary.pensoft.net/fig/845480</uri></graphic></fig><table-wrap id="T2" position="float" orientation="portrait"><label>Table 2.</label><caption><p>Comparison of shell characters of all species from Myanmar examined in this study.</p></caption><table id="TID0E5JDI" rules="all"><tbody><tr><th rowspan="1" colspan="1">Species</th><th rowspan="1" colspan="1">Inferior lamella</th><th rowspan="1" colspan="1">Transition from superior to spiralis lamella</th><th rowspan="1" colspan="1">Subcolumellaris in oblique view</th><th rowspan="1" colspan="1">Palatal plicae number/ positions</th><th rowspan="1" colspan="1">Clausilium position / shape</th><th rowspan="1" colspan="1">Spire</th></tr><tr><td rowspan="1" colspan="1">
                      <italic>
                        <tp:taxon-name><tp:taxon-name-part taxon-name-part-type="genus" reg="Phaedusa">P.</tp:taxon-name-part><tp:taxon-name-part taxon-name-part-type="species" reg="shanica">shanica</tp:taxon-name-part></tp:taxon-name>
                      </italic>
                    </td><td rowspan="1" colspan="1">spirally ascending</td><td rowspan="1" colspan="1">connect to almost separate</td><td rowspan="1" colspan="1">visible</td><td rowspan="1" colspan="1">3/ 2<sup>nd</sup> weakest and lateral</td><td rowspan="1" colspan="1">lateral/ broad and round</td><td rowspan="1" colspan="1">regularly attenuated</td></tr><tr><td rowspan="1" colspan="1">
                      <italic>
                        <tp:taxon-name><tp:taxon-name-part taxon-name-part-type="genus" reg="Phaedusa">P.</tp:taxon-name-part><tp:taxon-name-part taxon-name-part-type="species" reg="burmanica">burmanica</tp:taxon-name-part></tp:taxon-name>
                      </italic>
                    </td><td rowspan="1" colspan="1">spirally ascending</td><td rowspan="1" colspan="1">connect or separate</td><td rowspan="1" colspan="1">visible</td><td rowspan="1" colspan="1">5/ 3<sup>rd</sup> and 4<sup>th</sup> weakest and lateral</td><td rowspan="1" colspan="1">lateral/ broad, round and with hook</td><td rowspan="1" colspan="1">regularly attenuated</td></tr><tr><td rowspan="1" colspan="1">
                      <italic>
                        <tp:taxon-name><tp:taxon-name-part taxon-name-part-type="genus" reg="Phaedusa">P.</tp:taxon-name-part><tp:taxon-name-part taxon-name-part-type="species" reg="bocki">bocki</tp:taxon-name-part><tp:taxon-name-part taxon-name-part-type="subspecies" reg="menglunanensis">menglunanensis</tp:taxon-name-part></tp:taxon-name>
                      </italic>
                    </td><td rowspan="1" colspan="1">spirally ascending</td><td rowspan="1" colspan="1">connect / low <abbrev xmlns:xlink="http://www.w3.org/1999/xlink" xlink:title="atrium" id="ABBRID0EESAG" xlink:type="simple">at</abbrev> transition to spiralis</td><td rowspan="1" colspan="1">visible</td><td rowspan="1" colspan="1">4–5/ reduced towards anterior and lateral</td><td rowspan="1" colspan="1">lateral/ broad, round and with hook</td><td rowspan="1" colspan="1">regularly attenuated</td></tr><tr><td rowspan="1" colspan="1">
                      <italic>
                        <tp:taxon-name><tp:taxon-name-part taxon-name-part-type="genus" reg="Oospira">O.</tp:taxon-name-part><tp:taxon-name-part taxon-name-part-type="species" reg="philippiana">philippiana</tp:taxon-name-part></tp:taxon-name>
                      </italic>
                    </td><td rowspan="1" colspan="1">steeply ascending</td><td rowspan="1" colspan="1">connected / distinctly low <abbrev xmlns:xlink="http://www.w3.org/1999/xlink" xlink:title="atrium" id="ABBRID0ELTAG" xlink:type="simple">at</abbrev> transition to spiralis</td><td rowspan="1" colspan="1">visible</td><td rowspan="1" colspan="1">7–9/ reduced towards anterior and lateral</td><td rowspan="1" colspan="1">lateral/ slightly broad</td><td rowspan="1" colspan="1">blunt and regularly attenuated</td></tr><tr><td rowspan="1" colspan="1">
                      <italic>
                        <tp:taxon-name><tp:taxon-name-part taxon-name-part-type="genus" reg="Oospira">O.</tp:taxon-name-part><tp:taxon-name-part taxon-name-part-type="species" reg="bulbus">bulbus</tp:taxon-name-part></tp:taxon-name>
                      </italic>
                    </td><td rowspan="1" colspan="1">steeply ascending</td><td rowspan="1" colspan="1">connected / distinctly low <abbrev xmlns:xlink="http://www.w3.org/1999/xlink" xlink:title="atrium" id="ABBRID0ESUAG" xlink:type="simple">at</abbrev> transition to spiralis</td><td rowspan="1" colspan="1">invisible</td><td rowspan="1" colspan="1">5/ nearly equal, reduced towards anterior and lateral</td><td rowspan="1" colspan="1">lateral/ narrow</td><td rowspan="1" colspan="1">round and rapidly grow</td></tr><tr><td rowspan="1" colspan="1">
                      <italic>
                        <tp:taxon-name><tp:taxon-name-part taxon-name-part-type="genus" reg="Oospira">O.</tp:taxon-name-part><tp:taxon-name-part taxon-name-part-type="species" reg="ovata">ovata</tp:taxon-name-part></tp:taxon-name>
                      </italic>
                    </td><td rowspan="1" colspan="1">steeply ascending</td><td rowspan="1" colspan="1">connected / distinctly low <abbrev xmlns:xlink="http://www.w3.org/1999/xlink" xlink:title="atrium" id="ABBRID0EZVAG" xlink:type="simple">at</abbrev> transition to spiralis</td><td rowspan="1" colspan="1">visible</td><td rowspan="1" colspan="1">6–7/ gradually reduced towards anterior and lateral</td><td rowspan="1" colspan="1">lateral/ narrow</td><td rowspan="1" colspan="1">blunt and rapidly grow</td></tr><tr><td rowspan="1" colspan="1">
                      <italic>
                        <tp:taxon-name><tp:taxon-name-part taxon-name-part-type="genus" reg="Oospira">O.</tp:taxon-name-part><tp:taxon-name-part taxon-name-part-type="species" reg="stoliczkana">stoliczkana</tp:taxon-name-part></tp:taxon-name>
                      </italic>
                    </td><td rowspan="1" colspan="1">steeply ascending</td><td rowspan="1" colspan="1">connected / distinctly low <abbrev xmlns:xlink="http://www.w3.org/1999/xlink" xlink:title="atrium" id="ABBRID0EAXAG" xlink:type="simple">at</abbrev> transition to spiralis</td><td rowspan="1" colspan="1">visible</td><td rowspan="1" colspan="1">8–10/ gradually reduced towards anterior and lateral</td><td rowspan="1" colspan="1">lateral/ slightly broad</td><td rowspan="1" colspan="1">blunt and regularly attenuated</td></tr><tr><td rowspan="1" colspan="1">
                      <italic>
                        <tp:taxon-name><tp:taxon-name-part taxon-name-part-type="genus" reg="Oospira">O.</tp:taxon-name-part><tp:taxon-name-part taxon-name-part-type="species" reg="gouldiana">gouldiana</tp:taxon-name-part></tp:taxon-name>
                      </italic>
                    </td><td rowspan="1" colspan="1">steeply ascending</td><td rowspan="1" colspan="1">connected / slightly low <abbrev xmlns:xlink="http://www.w3.org/1999/xlink" xlink:title="atrium" id="ABBRID0EHYAG" xlink:type="simple">at</abbrev> transition to spiralis</td><td rowspan="1" colspan="1">invisible</td><td rowspan="1" colspan="1">5/ 1<sup>st</sup> and 4<sup>th</sup> or 5<sup>th</sup> longest, parallelly, or irregularly oblique, and lateral</td><td rowspan="1" colspan="1">lateral/ narrow</td><td rowspan="1" colspan="1">regularly attenuated, 3 to 4 apical whorls white</td></tr><tr><td rowspan="1" colspan="1">
                      <italic>
                        <tp:taxon-name><tp:taxon-name-part taxon-name-part-type="genus" reg="Oospira">O.</tp:taxon-name-part><tp:taxon-name-part taxon-name-part-type="species" reg="andersoniana">andersoniana</tp:taxon-name-part></tp:taxon-name>
                      </italic>
                    </td><td rowspan="1" colspan="1">steeply ascending</td><td rowspan="1" colspan="1">connected / indistinct <abbrev xmlns:xlink="http://www.w3.org/1999/xlink" xlink:title="atrium" id="ABBRID0EVZAG" xlink:type="simple">at</abbrev> transition to spiralis</td><td rowspan="1" colspan="1">invisible</td><td rowspan="1" colspan="1">3–5 / 3<sup>rd</sup> longest, parallelly oblique, and lateral</td><td rowspan="1" colspan="1">lateral/ narrow</td><td rowspan="1" colspan="1">regularly attenuated</td></tr><tr><td rowspan="1" colspan="1">
                      <italic>
                        <tp:taxon-name><tp:taxon-name-part taxon-name-part-type="genus" reg="Oospira">O.</tp:taxon-name-part><tp:taxon-name-part taxon-name-part-type="species" reg="magna">magna</tp:taxon-name-part></tp:taxon-name>
                      </italic>
                    </td><td rowspan="1" colspan="1">steeply ascending</td><td rowspan="1" colspan="1">connected / indistinct <abbrev xmlns:xlink="http://www.w3.org/1999/xlink" xlink:title="atrium" id="ABBRID0E61AG" xlink:type="simple">at</abbrev> transition to spiralis</td><td rowspan="1" colspan="1">invisible</td><td rowspan="1" colspan="1">4–6 / 4<sup>th</sup> longest, parallelly oblique, and ventral-lateral (almost horizontal)</td><td rowspan="1" colspan="1">ventral/ narrow</td><td rowspan="1" colspan="1">regularly attenuated, 3 to 4 apical whorls white</td></tr><tr><td rowspan="1" colspan="1">
                      <italic>
                        <tp:taxon-name><tp:taxon-name-part taxon-name-part-type="genus" reg="Oospira">O.</tp:taxon-name-part><tp:taxon-name-part taxon-name-part-type="species" reg="shanensis">shanensis</tp:taxon-name-part></tp:taxon-name>
                      </italic>
                    </td><td rowspan="1" colspan="1">steeply ascending</td><td rowspan="1" colspan="1">connected / indistinct <abbrev xmlns:xlink="http://www.w3.org/1999/xlink" xlink:title="atrium" id="ABBRID0EJ3AG" xlink:type="simple">at</abbrev> transition to spiralis</td><td rowspan="1" colspan="1">visible</td><td rowspan="1" colspan="1">5 / 4<sup>th</sup> longest and curved, parallel, and ventral-lateral (almost horizontal)</td><td rowspan="1" colspan="1">lateral/ broad, round and with hook</td><td rowspan="1" colspan="1">regularly attenuated</td></tr><tr><td rowspan="1" colspan="1"><italic><tp:taxon-name><tp:taxon-name-part taxon-name-part-type="genus" reg="Oospira">O.</tp:taxon-name-part><tp:taxon-name-part taxon-name-part-type="species" reg="luneainopsis">luneainopsis</tp:taxon-name-part></tp:taxon-name></italic> sp. nov.</td><td rowspan="1" colspan="1">steeply ascending</td><td rowspan="1" colspan="1">connected / slightly low <abbrev xmlns:xlink="http://www.w3.org/1999/xlink" xlink:title="atrium" id="ABBRID0ET4AG" xlink:type="simple">at</abbrev> transition to spiralis</td><td rowspan="1" colspan="1">invisible</td><td rowspan="1" colspan="1">4 / 4<sup>th</sup> longest, parallelly oblique, and lateral</td><td rowspan="1" colspan="1">lateral/ narrow, slightly pointed <abbrev xmlns:xlink="http://www.w3.org/1999/xlink" xlink:title="atrium" id="ABBRID0EE5AG" xlink:type="simple">at</abbrev> tip</td><td rowspan="1" colspan="1">blunt and regularly attenuated</td></tr><tr><td rowspan="1" colspan="1"><italic><tp:taxon-name><tp:taxon-name-part taxon-name-part-type="genus" reg="Oospira">O.</tp:taxon-name-part><tp:taxon-name-part taxon-name-part-type="species" reg="zediopsis">zediopsis</tp:taxon-name-part></tp:taxon-name></italic> sp. nov.</td><td rowspan="1" colspan="1">steeply ascending</td><td rowspan="1" colspan="1">connected / slightly low <abbrev xmlns:xlink="http://www.w3.org/1999/xlink" xlink:title="atrium" id="ABBRID0EC6AG" xlink:type="simple">at</abbrev> transition to spiralis</td><td rowspan="1" colspan="1">invisible</td><td rowspan="1" colspan="1">4–5 / 4<sup>th</sup> longest, parallelly oblique, and lateral</td><td rowspan="1" colspan="1">lateral/ narrow</td><td rowspan="1" colspan="1">regularly attenuated, 4 to 5 apical whorls white</td></tr></tbody></table></table-wrap><table-wrap id="T3" position="float" orientation="portrait"><label>Table 3.</label><caption><p>Comparison of genital characters of all species from Myanmar examined in this study.</p></caption><table id="TID0EO1DI" rules="all"><tbody><tr><th rowspan="1" colspan="1">Species</th><th rowspan="1" colspan="1">Penis / epiphallus</th><th rowspan="1" colspan="1">Internal sculpture of penis</th><th rowspan="1" colspan="1">Internal sculpture of epiphallus</th><th rowspan="1" colspan="1">Distal and proximal lengths of pedunculus</th></tr><tr><td rowspan="1" colspan="1">
                      <italic>
                        <tp:taxon-name><tp:taxon-name-part taxon-name-part-type="genus" reg="Phaedusa">P.</tp:taxon-name-part><tp:taxon-name-part taxon-name-part-type="species" reg="shanica">shanica</tp:taxon-name-part></tp:taxon-name>
                      </italic>
                    </td><td rowspan="1" colspan="1">muscular, large / ca. same diameter with penis</td><td rowspan="1" colspan="1">smooth surface of longitudinal folds</td><td rowspan="1" colspan="1">papillae arranged in oblique rows</td><td rowspan="1" colspan="1">distal longer than proximal</td></tr><tr><td rowspan="1" colspan="1">
                      <italic>
                        <tp:taxon-name><tp:taxon-name-part taxon-name-part-type="genus" reg="Phaedusa">P.</tp:taxon-name-part><tp:taxon-name-part taxon-name-part-type="species" reg="burmanica">burmanica</tp:taxon-name-part></tp:taxon-name>
                      </italic>
                    </td><td rowspan="1" colspan="1">muscular, large / ca. same diameter with penis</td><td rowspan="1" colspan="1">wavy surface of longitudinal folds</td><td rowspan="1" colspan="1">wavy longitudinal folds and papillae arranged in oblique rows</td><td rowspan="1" colspan="1">distal longer than proximal</td></tr><tr><td rowspan="1" colspan="1">
                      <italic>
                        <tp:taxon-name><tp:taxon-name-part taxon-name-part-type="genus" reg="Oospira">O.</tp:taxon-name-part><tp:taxon-name-part taxon-name-part-type="species" reg="philippiana">philippiana</tp:taxon-name-part></tp:taxon-name>
                      </italic>
                    </td><td rowspan="1" colspan="1">muscular, large / narrower than penis</td><td rowspan="1" colspan="1">chevron-shaped and smooth surface of longitudinal folds</td><td rowspan="1" colspan="1">elevated papillae arranged in oblique rows</td><td rowspan="1" colspan="1">distal shorter than proximal</td></tr><tr><td rowspan="1" colspan="1">
                      <italic>
                        <tp:taxon-name><tp:taxon-name-part taxon-name-part-type="genus" reg="Oospira">O.</tp:taxon-name-part><tp:taxon-name-part taxon-name-part-type="species" reg="bulbus">bulbus</tp:taxon-name-part></tp:taxon-name>
                      </italic>
                    </td><td rowspan="1" colspan="1">muscular, large / narrower than penis</td><td rowspan="1" colspan="1">chevron-shaped and little wavy surface of longitudinal folds</td><td rowspan="1" colspan="1">elevated papillae arranged in oblique rows</td><td rowspan="1" colspan="1">distal ca. same as proximal</td></tr><tr><td rowspan="1" colspan="1">
                      <italic>
                        <tp:taxon-name><tp:taxon-name-part taxon-name-part-type="genus" reg="Oospira">O.</tp:taxon-name-part><tp:taxon-name-part taxon-name-part-type="species" reg="ovata">ovata</tp:taxon-name-part></tp:taxon-name>
                      </italic>
                    </td><td rowspan="1" colspan="1">muscular, large / narrower than penis</td><td rowspan="1" colspan="1">V-shaped rows and smooth surface of longitudinal folds</td><td rowspan="1" colspan="1">rounded papillae arranged in oblique rows</td><td rowspan="1" colspan="1">distal longer than proximal</td></tr><tr><td rowspan="1" colspan="1">
                      <italic>
                        <tp:taxon-name><tp:taxon-name-part taxon-name-part-type="genus" reg="Oospira">O.</tp:taxon-name-part><tp:taxon-name-part taxon-name-part-type="species" reg="stoliczkana">stoliczkana</tp:taxon-name-part></tp:taxon-name>
                      </italic>
                    </td><td rowspan="1" colspan="1">muscular, large / narrower than penis</td><td rowspan="1" colspan="1">nearly V-shaped and oblique smooth surface of longitudinal folds</td><td rowspan="1" colspan="1">elevated papillae arranged in nearly oblique rows</td><td rowspan="1" colspan="1">distal longer than proximal</td></tr><tr><td rowspan="1" colspan="1">
                      <italic>
                        <tp:taxon-name><tp:taxon-name-part taxon-name-part-type="genus" reg="Oospira">O.</tp:taxon-name-part><tp:taxon-name-part taxon-name-part-type="species" reg="gouldiana">gouldiana</tp:taxon-name-part></tp:taxon-name>
                      </italic>
                    </td><td rowspan="1" colspan="1">moderately muscular, slender / nearly same or narrower diameter than penis</td><td rowspan="1" colspan="1">smooth surface of longitudinal folds</td><td rowspan="1" colspan="1">irregular corrugated folds and papillae arranged in oblique rows</td><td rowspan="1" colspan="1">distal ca. same as proximal</td></tr><tr><td rowspan="1" colspan="1">
                      <italic>
                        <tp:taxon-name><tp:taxon-name-part taxon-name-part-type="genus" reg="Oospira">O.</tp:taxon-name-part><tp:taxon-name-part taxon-name-part-type="species" reg="andersoniana">andersoniana</tp:taxon-name-part></tp:taxon-name>
                      </italic>
                    </td><td rowspan="1" colspan="1">moderately muscular, slender / nearly same or narrower diameter than penis</td><td rowspan="1" colspan="1">smooth surface of longitudinal folds</td><td rowspan="1" colspan="1">scattered papillae arranged obliquely to irregularly spaced rows</td><td rowspan="1" colspan="1">distal longer than proximal</td></tr><tr><td rowspan="1" colspan="1">
                      <italic>
                        <tp:taxon-name><tp:taxon-name-part taxon-name-part-type="genus" reg="Oospira">O.</tp:taxon-name-part><tp:taxon-name-part taxon-name-part-type="species" reg="magna">magna</tp:taxon-name-part></tp:taxon-name>
                      </italic>
                    </td><td rowspan="1" colspan="1">moderately muscular, slender / nearly equal diameter with penis</td><td rowspan="1" colspan="1">smooth surface of longitudinal folds</td><td rowspan="1" colspan="1">papillae arranged in oblique rows</td><td rowspan="1" colspan="1">distal shorter than proximal</td></tr><tr><td rowspan="1" colspan="1">
                      <italic>
                        <tp:taxon-name><tp:taxon-name-part taxon-name-part-type="genus" reg="Oospira">O.</tp:taxon-name-part><tp:taxon-name-part taxon-name-part-type="species" reg="shanensis">shanensis</tp:taxon-name-part></tp:taxon-name>
                      </italic>
                    </td><td rowspan="1" colspan="1">muscular, large / ca. same diameter with penis</td><td rowspan="1" colspan="1">corrugated surface of longitudinal folds</td><td rowspan="1" colspan="1">reticulated pattern</td><td rowspan="1" colspan="1">distal longer than proximal</td></tr></tbody></table></table-wrap><fig id="F1" position="float" orientation="portrait"><object-id xmlns:xlink="http://www.w3.org/1999/xlink" content-type="doi" xlink:type="simple">10.3897/zookeys.1160.98022.figure1</object-id><object-id xmlns:xlink="http://www.w3.org/1999/xlink" content-type="arpha" xlink:type="simple">18F43AA7-B08F-5A8A-941C-34ACB7EB6BBE</object-id><label>Figure 1.</label><caption><p>Approximate collecting localities of the <italic><tp:taxon-name><tp:taxon-name-part taxon-name-part-type="genus" reg="Phaedusa">Phaedusa</tp:taxon-name-part></tp:taxon-name></italic> species (triangles) and <italic><tp:taxon-name><tp:taxon-name-part taxon-name-part-type="genus" reg="Oospira">Oospira</tp:taxon-name-part></tp:taxon-name></italic> species (circles) from Myanmar examined in this study. The numbers correspond to localities listed in Table <xref ref-type="table" rid="T1">1</xref>.</p></caption><graphic xmlns:xlink="http://www.w3.org/1999/xlink" xlink:href="zookeys-1160-001_article-98022__-g001.jpg" position="float" orientation="portrait" xlink:type="simple" id="oo_845463.jpg"><uri content-type="original_file" xlink:type="simple">https://binary.pensoft.net/fig/845463</uri></graphic></fig><table-wrap id="T1" position="float" orientation="portrait"><label>Table 1.</label><caption><p>Shell measurements of clausiliid species examined in this study. The numbers listed with collection localities correspond to the map in Fig. <xref ref-type="fig" rid="F1">1</xref>. Asterisks indicate incomplete (apex broken; not decollated) shells. <abbrev xmlns:xlink="http://www.w3.org/1999/xlink" xlink:title="shell height" id="ABBRID0EZOAC" xlink:type="simple">SH</abbrev>: shell height; <abbrev xmlns:xlink="http://www.w3.org/1999/xlink" xlink:title="shell width" id="ABBRID0E4OAC" xlink:type="simple">SW</abbrev>: shell width.</p></caption><table id="TID0EGMCI" rules="all"><tbody><tr><th rowspan="2" colspan="1">Species no., locality no., and <named-content xmlns:xlink="http://www.w3.org/1999/xlink" content-type="dwc:institutional_code" xlink:title="Chulalongkorn University Museum of Zoology" xlink:href="http://grbio.org/institution/chulalongkorn-university" xlink:type="simple">CUMZ</named-content> no.</th><th rowspan="2" colspan="1">Number of specimens</th><th rowspan="1" colspan="2">Ranges, mean ± S.D. in mm</th><th rowspan="2" colspan="1"><abbrev xmlns:xlink="http://www.w3.org/1999/xlink" xlink:title="shell height" id="ABBRID0EZPAC" xlink:type="simple">SH</abbrev>/<abbrev xmlns:xlink="http://www.w3.org/1999/xlink" xlink:title="shell width" id="ABBRID0E4PAC" xlink:type="simple">SW</abbrev> ratio</th><th rowspan="2" colspan="1">Number of whorls</th></tr><tr><th rowspan="1" colspan="1">Shell height</th><th rowspan="1" colspan="1">Shell width</th></tr><tr><td rowspan="1" colspan="6">1. <italic><tp:taxon-name><tp:taxon-name-part taxon-name-part-type="genus" reg="Phaedusa">Phaedusa</tp:taxon-name-part><tp:taxon-name-part taxon-name-part-type="species" reg="shanica">shanica</tp:taxon-name-part></tp:taxon-name></italic></td></tr><tr><td rowspan="1" colspan="1">1. Pyinyaung Village, Meiktila, Mandalay (13032, 13033)</td><td rowspan="1" colspan="1">46</td><td rowspan="1" colspan="1">16.0–18.0 16.88 ± 0.87</td><td rowspan="1" colspan="1">3.0–3.4 3.25 ± 0.13</td><td rowspan="1" colspan="1">5.0–5.5 5.22 ± 0.26</td><td rowspan="1" colspan="1">11–13½</td></tr><tr><td rowspan="1" colspan="6">2. <italic><tp:taxon-name><tp:taxon-name-part taxon-name-part-type="genus" reg="Phaedusa">Phaedusa</tp:taxon-name-part><tp:taxon-name-part taxon-name-part-type="species" reg="burmanica">burmanica</tp:taxon-name-part></tp:taxon-name></italic></td></tr><tr><td rowspan="1" colspan="1">2. Myin Ma Hti, Kalaw, Shan (13034, 13035)</td><td rowspan="1" colspan="1">2</td><td rowspan="1" colspan="1">24.0–25.3 24.76 ± 0.68</td><td rowspan="1" colspan="1">5.0–5.4 5.16 ± 0.20</td><td rowspan="1" colspan="1">4.68–4.9 4.79 ± 0.10</td><td rowspan="1" colspan="1">12, 13</td></tr><tr><td rowspan="1" colspan="6">3. <italic><tp:taxon-name><tp:taxon-name-part taxon-name-part-type="genus" reg="Phaedusa">Phaedusa</tp:taxon-name-part><tp:taxon-name-part taxon-name-part-type="species" reg="bocki">bocki</tp:taxon-name-part><tp:taxon-name-part taxon-name-part-type="subspecies" reg="menglunanensis">menglunanensis</tp:taxon-name-part></tp:taxon-name></italic></td></tr><tr><td rowspan="1" colspan="1">3. Aik Kham Cave, Taunggyi, Shan (13036)</td><td rowspan="1" colspan="1">3*</td><td rowspan="1" colspan="1">22.8, 23.9, 24.0</td><td rowspan="1" colspan="1">4.3, 4.5, 5.0</td><td rowspan="1" colspan="1">4.8–5.3 5.13±0.29</td><td rowspan="1" colspan="1">12–13</td></tr><tr><td rowspan="1" colspan="6">4. <italic><tp:taxon-name><tp:taxon-name-part taxon-name-part-type="genus" reg="Oospira">Oospira</tp:taxon-name-part><tp:taxon-name-part taxon-name-part-type="species" reg="philippiana">philippiana</tp:taxon-name-part></tp:taxon-name></italic></td></tr><tr><td rowspan="1" colspan="1">4. Saddan Cave, Mawlamyine, Mon (13037)</td><td rowspan="1" colspan="1">10</td><td rowspan="1" colspan="1">21.6–23.0 22.22 ± 0.64</td><td rowspan="1" colspan="1">7.0–8.2 7.76 ± 0.45</td><td rowspan="1" colspan="1">2.8–3.1 2.86 ± 0.12</td><td rowspan="1" colspan="1">5–6</td></tr><tr><td rowspan="1" colspan="1">5. Kayon Cave, Mawlamyine, Mon (13038, 13039)</td><td rowspan="1" colspan="1">21</td><td rowspan="1" colspan="1">21.0–22.6 21.96 ± 0.61</td><td rowspan="1" colspan="1">7.2–8.0 7.52 ± 0.30</td><td rowspan="1" colspan="1">2.8–3.0 2.92 ± 0.07</td><td rowspan="1" colspan="1">5–6</td></tr><tr><td rowspan="1" colspan="1">6. Pha Boang Cave, Mawlamyine Mon (13040¸ 13041)</td><td rowspan="1" colspan="1">24</td><td rowspan="1" colspan="1">25.5–26.6 25.95 ± 0.47</td><td rowspan="1" colspan="1">7.9–8.2 8.02 ± 0.12</td><td rowspan="1" colspan="1">3.2–3.3 3.23 ± 0.03</td><td rowspan="1" colspan="1">6–6½</td></tr><tr><td rowspan="1" colspan="6">5. <italic><tp:taxon-name><tp:taxon-name-part taxon-name-part-type="genus" reg="Oospira">Oospira</tp:taxon-name-part><tp:taxon-name-part taxon-name-part-type="species" reg="bulbus">bulbus</tp:taxon-name-part></tp:taxon-name></italic></td></tr><tr><td rowspan="1" colspan="1">7. Sanbel Cave, Mawlamyine, Mon (13042, 13043)</td><td rowspan="1" colspan="1">18</td><td rowspan="1" colspan="1">19.39–19.78 19.56 ± 0.17</td><td rowspan="1" colspan="1">8.00–8.55 8.30±0.19</td><td rowspan="1" colspan="1">2.28–2.42 23.57±0.05</td><td rowspan="1" colspan="1">5–5½</td></tr><tr><td rowspan="1" colspan="6">6. <italic><tp:taxon-name><tp:taxon-name-part taxon-name-part-type="genus" reg="Oospira">Oospira</tp:taxon-name-part><tp:taxon-name-part taxon-name-part-type="species" reg="ovata">ovata</tp:taxon-name-part></tp:taxon-name></italic></td></tr><tr><td rowspan="1" colspan="1">8. Pathein Mountain, Mawlamyine, Mon (13044, 13045)</td><td rowspan="1" colspan="1">26</td><td rowspan="1" colspan="1">16.8–18.4 17.60±0.59</td><td rowspan="1" colspan="1">6.7–7.1 6.92 ± 0.20</td><td rowspan="1" colspan="1">2.5–2.7 2.54 ± 0.08</td><td rowspan="1" colspan="1">5–5½</td></tr><tr><td rowspan="1" colspan="6">7. <italic><tp:taxon-name><tp:taxon-name-part taxon-name-part-type="genus" reg="Oospira">Oospira</tp:taxon-name-part><tp:taxon-name-part taxon-name-part-type="species" reg="stoliczkana">stoliczkana</tp:taxon-name-part></tp:taxon-name></italic></td></tr><tr><td rowspan="1" colspan="1">9. Phra Cave, Tanintharyi (13046, 13047)</td><td rowspan="1" colspan="1">5</td><td rowspan="1" colspan="1">21.6–25 23.47 ± 1.64</td><td rowspan="1" colspan="1">6.7–7.1 6.92 ± 0.17</td><td rowspan="1" colspan="1">3.1–3.6 3.39 ± 0.22</td><td rowspan="1" colspan="1">6–6½</td></tr><tr><td rowspan="1" colspan="6">8. <italic><tp:taxon-name><tp:taxon-name-part taxon-name-part-type="genus" reg="Oospira">Oospira</tp:taxon-name-part><tp:taxon-name-part taxon-name-part-type="species" reg="gouldiana">gouldiana</tp:taxon-name-part></tp:taxon-name></italic></td></tr><tr><td rowspan="1" colspan="1">10. Bardai Mountain, Hpa-an, Kayin (13048)</td><td rowspan="1" colspan="1">25</td><td rowspan="1" colspan="1">24.8–29.0 26.10 ± 1.69</td><td rowspan="1" colspan="1">5.7–6.2 5.90 ± 0.21</td><td rowspan="1" colspan="1">4.1–4.8 4.42 ± 0.25</td><td rowspan="1" colspan="1">10–11</td></tr><tr><td rowspan="1" colspan="1">11. Kaw Ka Thaung, Hpa-an, Kayin (13049)</td><td rowspan="1" colspan="1">23</td><td rowspan="1" colspan="1">25.8–27.8 26.81 ± 0.88</td><td rowspan="1" colspan="1">6–7 5.97 ± 0.32</td><td rowspan="1" colspan="1">4.3–4.9 4.50 ± 0.28</td><td rowspan="1" colspan="1">10–11</td></tr><tr><td rowspan="1" colspan="1">12. Lun Nga Mountain, Hpa-an, Kayin (13050)</td><td rowspan="1" colspan="1">18</td><td rowspan="1" colspan="1">24.0–27.0 26.32 ± 1.41</td><td rowspan="1" colspan="1">5.7–6.5 6.11 ± 0.34</td><td rowspan="1" colspan="1">4.0–4.9 4.31 ± 0.27</td><td rowspan="1" colspan="1">11–12</td></tr><tr><td rowspan="1" colspan="1">13. Sadhdan Cave, Hpa-an, Kayin (13051)</td><td rowspan="1" colspan="1">2*</td><td rowspan="1" colspan="1">25.0, 29.0</td><td rowspan="1" colspan="1">5.4, 6.2</td><td rowspan="1" colspan="1">4.63–46.7 4.65±0.34</td><td rowspan="1" colspan="1">11, 11½</td></tr><tr><td rowspan="1" colspan="1">14. Taung Lay Cave, Hpa-an, Kayin (13052)</td><td rowspan="1" colspan="1">30</td><td rowspan="1" colspan="1">28.1–29.2 28.50 ± 0.47</td><td rowspan="1" colspan="1">5.6–5.9 5.80 ± 0.14</td><td rowspan="1" colspan="1">4.77–5.21 4.91 ± 0.17</td><td rowspan="1" colspan="1">11½–12</td></tr><tr><td rowspan="1" colspan="1">15. Waiponla Mountain, Hpa-an, Kayin (13053, 13054)</td><td rowspan="1" colspan="1">4*</td><td rowspan="1" colspan="1">26.0–27.5 26.42 ±0.72</td><td rowspan="1" colspan="1">6.0–7.0 6.52±0.41</td><td rowspan="1" colspan="1">3.92–4.33 4.05±0.18</td><td rowspan="1" colspan="1">8–8½</td></tr><tr><td rowspan="1" colspan="1">16. Rathye Pyan Cave, Hpa-an, Kayin (13055)</td><td rowspan="1" colspan="1">1*</td><td rowspan="1" colspan="1">21.83</td><td rowspan="1" colspan="1">6.1</td><td rowspan="1" colspan="1">3.57</td><td rowspan="1" colspan="1">6</td></tr><tr><td rowspan="1" colspan="6">9. <italic><tp:taxon-name><tp:taxon-name-part taxon-name-part-type="genus" reg="Oospira">Oospira</tp:taxon-name-part><tp:taxon-name-part taxon-name-part-type="species" reg="andersoniana">andersoniana</tp:taxon-name-part></tp:taxon-name></italic></td></tr><tr><td rowspan="1" colspan="1">17. Phra Cave, Tanintharyi (13056, 13057)</td><td rowspan="1" colspan="1">34</td><td rowspan="1" colspan="1">18.6–22.0 19.75 ± 1.26</td><td rowspan="1" colspan="1">4.1–4.4 4.28 ± 0.13</td><td rowspan="1" colspan="1">4.3–5.0 4.60 ± 0.22</td><td rowspan="1" colspan="1">9–10</td></tr><tr><td rowspan="1" colspan="6">10. <italic><tp:taxon-name><tp:taxon-name-part taxon-name-part-type="genus" reg="Oospira">Oospira</tp:taxon-name-part><tp:taxon-name-part taxon-name-part-type="species" reg="magna">magna</tp:taxon-name-part></tp:taxon-name></italic></td></tr><tr><td rowspan="1" colspan="1">18. Bayin Nyi Cave, Hpa-an, Kayin (13058, 13059)</td><td rowspan="1" colspan="1">4</td><td rowspan="1" colspan="1">21.8–26.3 24.68 ± 1.76</td><td rowspan="1" colspan="1">5.3–5.5 5.38 ± 0.08</td><td rowspan="1" colspan="1">4.1–4.7 4.58 ± 0.27</td><td rowspan="1" colspan="1">10–11</td></tr><tr><td rowspan="1" colspan="6">11. <italic><tp:taxon-name><tp:taxon-name-part taxon-name-part-type="genus" reg="Oospira">Oospira</tp:taxon-name-part><tp:taxon-name-part taxon-name-part-type="species" reg="shanensis">shanensis</tp:taxon-name-part></tp:taxon-name></italic></td></tr><tr><td rowspan="1" colspan="1">19. Nanthe Cave, Kalaw, Shan (13060, 13061)</td><td rowspan="1" colspan="1">9</td><td rowspan="1" colspan="1">24.5–26.0 25.63 ± 1.00</td><td rowspan="1" colspan="1">5.9–0.6 5.93 ± 0.60</td><td rowspan="1" colspan="1">4.0–4.6 4.34 ± 0.31</td><td rowspan="1" colspan="1">12½–13</td></tr><tr><td rowspan="1" colspan="6">12. <italic><tp:taxon-name><tp:taxon-name-part taxon-name-part-type="genus" reg="Oospira">Oospira</tp:taxon-name-part><tp:taxon-name-part taxon-name-part-type="species" reg="luneainopsis">luneainopsis</tp:taxon-name-part></tp:taxon-name></italic> sp. nov.</td></tr><tr><td rowspan="1" colspan="1">20. Zwekabin Mountain, Hpa-an, Kayin (13062, 13063)</td><td rowspan="1" colspan="1">8</td><td rowspan="1" colspan="1">18.7–21.6 20.34 ± 1.34</td><td rowspan="1" colspan="1">5.6–6.0 5.72 ± 0.16</td><td rowspan="1" colspan="1">3.3–3.9 3.50 ± 0.23</td><td rowspan="1" colspan="1">7–8</td></tr><tr><td rowspan="1" colspan="6">13. <italic><tp:taxon-name><tp:taxon-name-part taxon-name-part-type="genus" reg="Oospira">Oospira</tp:taxon-name-part><tp:taxon-name-part taxon-name-part-type="species" reg="zediopsis">zediopsis</tp:taxon-name-part></tp:taxon-name></italic> sp. nov.</td></tr><tr><td rowspan="1" colspan="1">21. Weibyan Cave, Hpa-an, Kayin (13064, 13065)</td><td rowspan="1" colspan="1">50</td><td rowspan="1" colspan="1">22.4–26.8 24.98 ± 1.43</td><td rowspan="1" colspan="1">5.7–6.8 6.25 ± 0.38</td><td rowspan="1" colspan="1">3.8–4.2 4.00 ± 0.14</td><td rowspan="1" colspan="1">10–11</td></tr></tbody></table></table-wrap><fig id="F17" position="float" orientation="portrait"><object-id xmlns:xlink="http://www.w3.org/1999/xlink" content-type="doi" xlink:type="simple">10.3897/zookeys.1160.98022.figure17</object-id><object-id xmlns:xlink="http://www.w3.org/1999/xlink" content-type="arpha" xlink:type="simple">DDF17508-8C42-5E01-B235-AFCE01C69064</object-id><label>Figure 17.</label><caption><p>Shell of <bold>A</bold><italic><tp:taxon-name><tp:taxon-name-part taxon-name-part-type="genus" reg="Oospira">Oospira</tp:taxon-name-part><tp:taxon-name-part taxon-name-part-type="species" reg="decollata">decollata</tp:taxon-name-part></tp:taxon-name></italic>, paratype <named-content xmlns:xlink="http://www.w3.org/1999/xlink" content-type="dwc:institutional_code" xlink:title="Zoological Institute, Russian Academy of Sciences, St. Petersburg" xlink:href="http://grbio.org/institution/zoological-institute-russian-academy-sciences" xlink:type="simple">ZISP</named-content> from West Burma, near Pakoku on Mount Victoria. 2200 m a.s.l. <bold>B</bold><italic><tp:taxon-name><tp:taxon-name-part taxon-name-part-type="genus" reg="Oospira">Oospira</tp:taxon-name-part><tp:taxon-name-part taxon-name-part-type="species" reg="insignis">insignis</tp:taxon-name-part></tp:taxon-name></italic>, lectotype USNM 117120 from Tavoy, Burmah <bold>C</bold><italic><tp:taxon-name><tp:taxon-name-part taxon-name-part-type="genus" reg="Oospira">Oospira</tp:taxon-name-part><tp:taxon-name-part taxon-name-part-type="species" reg="malaisei">malaisei</tp:taxon-name-part></tp:taxon-name></italic>, holotype <named-content xmlns:xlink="http://www.w3.org/1999/xlink" content-type="dwc:institutional_code" xlink:title="Swedish Museum of Natural History, Stockholm" xlink:href="http://grbio.org/institution/swedish-museum-natural-history" xlink:type="simple">SMNH</named-content> 3014 from NO-Birma: Pungkataung ca. 3000 ft. and <bold>D</bold><italic><tp:taxon-name><tp:taxon-name-part taxon-name-part-type="genus" reg="Oospira">Oospira</tp:taxon-name-part><tp:taxon-name-part taxon-name-part-type="species" reg="vespa">vespa</tp:taxon-name-part></tp:taxon-name></italic>, lectotype <named-content xmlns:xlink="http://www.w3.org/1999/xlink" content-type="dwc:institutional_code" xlink:title="Museum of Comparative Zoology, Harvard University, Massachusetts" xlink:href="http://grbio.org/institution/museum-comparative-zoology" xlink:type="simple">MCZ</named-content> 169455 from Tavoy, British Burma. Photo: A Persson, <named-content xmlns:xlink="http://www.w3.org/1999/xlink" content-type="dwc:institutional_code" xlink:title="Swedish Museum of Natural History, Stockholm" xlink:href="http://grbio.org/institution/swedish-museum-natural-history" xlink:type="simple">SMNH</named-content> (<bold>C</bold>).</p></caption><graphic xmlns:xlink="http://www.w3.org/1999/xlink" xlink:href="zookeys-1160-001_article-98022__-g017.jpg" position="float" orientation="portrait" xlink:type="simple" id="oo_845479.jpg"><uri content-type="original_file" xlink:type="simple">https://binary.pensoft.net/fig/845479</uri></graphic></fig></tp:treatment-sec><ref-list><ref id="B64"><mixed-citation xmlns:xlink="http://www.w3.org/1999/xlink" xlink:type="simple"><person-group><name name-style="western"><surname>Pfeiffer</surname><given-names>L</given-names></name></person-group> (<year>1860</year>) <article-title>Novitates Conchologicae. Series prima, <tp:taxon-name><tp:taxon-name-part taxon-name-part-type="phylum">Mollusca</tp:taxon-name-part></tp:taxon-name> extramarina. Beschreiber und Abbildung, neuer oder kritischer Land-und Süsswasser-Mollusken.</article-title><source>Fischer, Kassel</source><volume>1</volume>: <fpage>121</fpage>–<lpage>138</lpage>. [pls. 34–36.]</mixed-citation></ref><ref id="B65"><mixed-citation xmlns:xlink="http://www.w3.org/1999/xlink" xlink:type="simple"><person-group><name name-style="western"><surname>Pfeiffer</surname><given-names>L</given-names></name></person-group> (<year>1868</year>) <article-title>Monographia Heliceorum Viventium.</article-title><source>Brockhaus, Leipzig</source><volume>6</volume>: <fpage>1</fpage>–<lpage>598</lpage>.</mixed-citation></ref><ref id="B75"><mixed-citation xmlns:xlink="http://www.w3.org/1999/xlink" xlink:type="simple"><person-group><name name-style="western"><surname>Stoliczka</surname><given-names>F</given-names></name></person-group> (<year>1872</year>) <article-title>Postscript to the monograph of Himalayan and Burmese Clausiliae.</article-title><source>Journal of the Asiatic Society of Bengal</source><volume>41</volume>: <fpage>207</fpage>–<lpage>210</lpage>.</mixed-citation></ref><ref id="B73"><mixed-citation xmlns:xlink="http://www.w3.org/1999/xlink" xlink:type="simple"><person-group><name name-style="western"><surname>Sowerby</surname><given-names>GB</given-names></name></person-group> (<year>1875</year>) Conchologia Iconica: or Illustration of the shells of molluscous animals Volume 20. Monograph of the genus <italic><tp:taxon-name><tp:taxon-name-part taxon-name-part-type="genus">Clausilia</tp:taxon-name-part></tp:taxon-name></italic>, plates 1–17.</mixed-citation></ref><ref id="B7"><mixed-citation xmlns:xlink="http://www.w3.org/1999/xlink" xlink:type="simple"><person-group><name name-style="western"><surname>Blanford</surname><given-names>WT</given-names></name></person-group> (<year>1872</year>) <article-title>Monograph of Himalayan, Assamese, Burmese and Cingalese <italic><tp:taxon-name><tp:taxon-name-part taxon-name-part-type="genus">Clausilia</tp:taxon-name-part></tp:taxon-name></italic>.</article-title><source>Journal of the Asiatic Society of Bengal</source><volume>41</volume>: <fpage>199</fpage>–<lpage>206</lpage>.</mixed-citation></ref><ref id="B9"><mixed-citation xmlns:xlink="http://www.w3.org/1999/xlink" xlink:type="simple"><person-group><name name-style="western"><surname>Boettger</surname><given-names>O</given-names></name></person-group> (<year>1878</year>) Systematisches Verzeichnis der lebenden Arten der Landschnecken-Gattung <italic><tp:taxon-name><tp:taxon-name-part taxon-name-part-type="genus">Clausilia</tp:taxon-name-part></tp:taxon-name></italic> Drap. Mit ausführlicher Angabe der geographischen Verbreitung der einzelnen Species. Bericht über die Thätigkeit des Offenbacher Vereins für Naturkunde 17/18: 18–101.</mixed-citation></ref><ref id="B67"><mixed-citation xmlns:xlink="http://www.w3.org/1999/xlink" xlink:type="simple"><person-group><name name-style="western"><surname>Pfeiffer</surname><given-names>L</given-names></name><name name-style="western"><surname>Clessin</surname><given-names>S</given-names></name></person-group> (<year>1881</year>) <source>Nomenclator Heliceorum Viventium: quo Continetur Nomina Omnium Hujus Familiae Generum et Specierum Hodie Cognitarum, Disposita ex Affinitate Naturali.</source><publisher-name>Fischer</publisher-name>, <publisher-loc>Kassel</publisher-loc>, <size units="page">617 pp</size>.</mixed-citation></ref><ref id="B26"><mixed-citation xmlns:xlink="http://www.w3.org/1999/xlink" xlink:type="simple"><person-group><name name-style="western"><surname>Gude</surname><given-names>GK</given-names></name></person-group> (<year>1914</year>) <source>The Fauna of British India, Including Ceylon and Burma. <tp:taxon-name><tp:taxon-name-part taxon-name-part-type="phylum">Mollusca</tp:taxon-name-part></tp:taxon-name>, II.</source><publisher-name>Taylor and Francis</publisher-name>, <publisher-loc>London</publisher-loc>, <size units="page">520 pp</size>.</mixed-citation></ref><ref id="B51"><mixed-citation xmlns:xlink="http://www.w3.org/1999/xlink" xlink:type="simple"><person-group><name name-style="western"><surname>Nordsieck</surname><given-names>H</given-names></name></person-group> (<year>2002b</year>) <article-title>Annotated checklist of the Southeast Asian <tp:taxon-name><tp:taxon-name-part taxon-name-part-type="subfamily">Phaedusinae</tp:taxon-name-part></tp:taxon-name>, with the description of new taxa (<tp:taxon-name><tp:taxon-name-part taxon-name-part-type="class">Gastropoda</tp:taxon-name-part></tp:taxon-name>, <tp:taxon-name><tp:taxon-name-part taxon-name-part-type="infraclass">Pulmonata</tp:taxon-name-part></tp:taxon-name>, <tp:taxon-name><tp:taxon-name-part taxon-name-part-type="family">Clausiliidae</tp:taxon-name-part></tp:taxon-name>).</article-title><source>Basteria</source><volume>66</volume>: <fpage>85</fpage>–<lpage>100</lpage>.</mixed-citation></ref><ref id="B52"><mixed-citation xmlns:xlink="http://www.w3.org/1999/xlink" xlink:type="simple"><person-group><name name-style="western"><surname>Nordsieck</surname><given-names>H</given-names></name></person-group> (<year>2007</year>) <source>Worldwide Door Snails.</source><publisher-name>ConchBooks</publisher-name>, <publisher-loc>Hackenheim</publisher-loc>, <size units="page">214 pp</size>.</mixed-citation></ref><ref id="B82"><mixed-citation xmlns:xlink="http://www.w3.org/1999/xlink" xlink:type="simple"><person-group><name name-style="western"><surname>Szekeres</surname><given-names>M</given-names></name><name name-style="western"><surname>Grego</surname><given-names>J</given-names></name><name name-style="western"><surname>Páll-Gergely</surname><given-names>B</given-names></name><name name-style="western"><surname>Ablett</surname><given-names>JD</given-names></name></person-group> (<year>2021a</year>) <article-title><tp:taxon-name><tp:taxon-name-part taxon-name-part-type="family">Clausiliidae</tp:taxon-name-part></tp:taxon-name> (<tp:taxon-name><tp:taxon-name-part taxon-name-part-type="class">Gastropoda</tp:taxon-name-part></tp:taxon-name>; <tp:taxon-name><tp:taxon-name-part taxon-name-part-type="infraclass">Pulmonata</tp:taxon-name-part></tp:taxon-name>) from India, Myanmar, Pakistan, and Sri Lanka in the collection of the Natural History Museum, London.</article-title><source>Journal of Conchology</source><volume>44</volume>: <fpage>155</fpage>–<lpage>187</lpage>.</mixed-citation></ref><ref id="B83"><mixed-citation xmlns:xlink="http://www.w3.org/1999/xlink" xlink:type="simple"><person-group><name name-style="western"><surname>Szekeres</surname><given-names>M</given-names></name><name name-style="western"><surname>Grego</surname><given-names>J</given-names></name><name name-style="western"><surname>Slapcinsky</surname><given-names>J</given-names></name></person-group> (<year>2021b</year>) <article-title><tp:taxon-name><tp:taxon-name-part taxon-name-part-type="family">Clausiliidae</tp:taxon-name-part></tp:taxon-name> (<tp:taxon-name><tp:taxon-name-part taxon-name-part-type="phylum">Mollusca</tp:taxon-name-part></tp:taxon-name>: <tp:taxon-name><tp:taxon-name-part taxon-name-part-type="class">Gastropoda</tp:taxon-name-part></tp:taxon-name>: <tp:taxon-name><tp:taxon-name-part taxon-name-part-type="infraclass">Pulmonata</tp:taxon-name-part></tp:taxon-name>) from Continental Southeast Asia in the collection of the Florida Museum of Natural History.</article-title><source>Bulletin of the Florida Museum of Natural History</source><volume>58</volume>: <fpage>39</fpage>–<lpage>50</lpage>.</mixed-citation></ref><ref id="B48"><mixed-citation xmlns:xlink="http://www.w3.org/1999/xlink" xlink:type="simple"><person-group><name name-style="western"><surname>Nordsieck</surname><given-names>H</given-names></name></person-group> (<year>1973</year>) <article-title>Zur Anatomie und Systematik der Clausilien, 12. <tp:taxon-name><tp:taxon-name-part taxon-name-part-type="subfamily">Phaedusinae</tp:taxon-name-part></tp:taxon-name>, 1: Phaedusen aus Nepal und ihre systematische Stellung innerhalb der Unterfamilie.</article-title><source>Archiv für Molluskenkunde</source><volume>103</volume>: <fpage>63</fpage>–<lpage>85</lpage>.</mixed-citation></ref></ref-list></tp:taxon-treatment>
